# Supplementary material for: Biological Functional Class Enrichment Analysis with R, an Annotated Tutorial for Bench Scientists
Source: Methods Protoc. 2026 Feb 19;9(1):28. doi: 10.3390/mps9010028 (PMC12943126; doi:10.3390/mps9010028)
Supplement: Supplementary file 1 [file mps-09-00028-s001.zip]

Archive with 4 entries (3 files):
- supplemental/
- supplemental/OE_vs_KO.csv
- supplemental/R_Tutorial.html
- supplemental/R_Tutorial.Rmd
