# Supplementary material for: Biological Functional Class Enrichment Analysis with R, an Annotated Tutorial for Bench Scientists
Source: Methods Protoc. 2026 Feb 19;9(1):28. doi: 10.3390/mps9010028 (PMC12943126; doi:10.3390/mps9010028)
Supplement: Supplementary file 1 [file mps-09-00028-s001.zip › supplemental/OE_vs_KO.csv]

ENSEMBL	SYMBOL	baseMean	log2FoldChange	lfcSE	stat	pvalue	padj	O48KO1	O48KO2	O72KO1	O72KO2	OSKbrd2a	OSKbrd2b
ENSG00000279928	NA	1.673846599	-0.40316508	2.325449997	-0.17337078	0.862359991	NA	0	0	1.047957265	6.206385452	2.788736878	0
ENSG00000228037	NA	0.888220874	-1.180483568	2.848644193	-0.414401901	0.678579797	NA	1.110063779	3.259222844	0	0	0	0.960038623
ENSG00000142611	PRDM16	5.728901323	1.134153471	0.93908257	1.207724972	0.227153069	0.430185026	1.110063779	5.432038073	6.287743587	3.546505972	7.436631674	10.56042486
ENSG00000157911	PEX10	669.128177	0.255046346	0.129059737	1.976188325	0.048133452	0.145923983	664.9282033	606.2154489	600.4795126	642.8042075	767.8322204	732.5094695
ENSG00000224340	RPL21P21	0.18501063	-0.844481939	4.327995041	-0.195120819	0.845298364	NA	1.110063779	0	0	0	0	0
ENSG00000142655	PEX14	1135.400502	0.083394092	0.180202952	0.462778723	0.643522984	0.804545084	1238.831177	1277.615355	933.7299227	1003.66119	1296.762648	1061.802717
ENSG00000149527	PLCH2	11.77396592	-1.113661908	0.689904002	-1.614227348	0.106478122	0.257540582	14.43082912	17.38252183	16.76731623	8.866264931	7.436631674	5.76023174
ENSG00000171621	SPSB1	759.8122456	0.028730951	0.225110977	0.127630166	0.898441657	0.948884331	602.7646317	593.1785576	971.4563842	851.1614334	749.2406412	791.0718256
ENSG00000272235	NA	1.905183033	2.55067781	1.8648969	1.367731273	0.171396207	NA	0	0	1.047957265	1.773252986	0.929578959	7.680308986
ENSG00000224387	NA	0.320012874	2.340668548	4.204271955	0.556735762	0.57770798	NA	0	0	0	0	0	1.920077247
ENSG00000142583	SLC2A5	24.22969796	0.669368938	0.454048152	1.47422456	0.140421139	0.311923452	19.98114801	24.98737514	22.00710255	14.18602389	32.53526358	31.68127457
ENSG00000287727	NA	6.545570628	-0.145224429	0.860139309	-0.168838266	0.865923859	0.933142334	3.330191336	7.604853302	6.287743587	9.752891424	5.577473756	6.720270363
ENSG00000226457	RPL22P3	2.26967192	0.464815386	2.105864577	0.220724253	0.825307146	NA	0	0	0	7.979638438	3.718315837	1.920077247
ENSG00000173614	NMNAT1	344.290219	0.04673858	0.265031623	0.176350955	0.860018233	0.929911976	457.3462767	391.1067412	253.605658	260.668189	372.7611627	330.2532864
ENSG00000233623	PGAM1P11	0.295542164	-1.485483609	4.325292454	-0.343441195	0.731266573	NA	0	0	0	1.773252986	0	0
ENSG00000204624	DISP3	5.316012487	0.876463156	1.06766387	0.820916752	0.411693689	0.623108188	8.880510228	1.086407615	3.143871794	3.546505972	3.718315837	11.52046348
ENSG00000142606	MMEL1	5.534859845	1.048608729	0.913904565	1.147394126	0.251218768	0.45850757	4.440255114	3.259222844	4.191829058	4.433132465	12.08452647	4.800193116
ENSG00000225931	NA	2.75217372	0.767259869	1.46736602	0.522882402	0.601056092	NA	0	2.172815229	3.143871794	3.546505972	0.929578959	6.720270363
ENSG00000171729	TMEM51	146.3792261	-0.298383534	0.226475764	-1.317507574	0.187668544	0.379085892	150.9686739	179.2572564	156.1456324	138.3137329	142.2255808	111.3644803
ENSG00000279457	NA	180.4273734	-0.12385132	0.238973322	-0.518264208	0.604273941	0.77723019	168.7296943	160.788327	188.6323076	223.4298763	141.2960018	199.6880336
ENSG00000229393	NA	0.295542164	-1.485483609	4.325292454	-0.343441195	0.731266573	NA	0	0	0	1.773252986	0	0
ENSG00000037637	FBXO42	1163.060103	-0.163693585	0.12808655	-1.277991998	0.201252248	0.39710242	1188.878307	1089.666837	1269.076247	1276.74215	1094.114435	1059.88264
ENSG00000287586	NA	0.7531729	0.443368654	3.252841187	0.136301967	0.891582569	NA	0	0	0	2.659879479	1.859157919	0
ENSG00000159423	ALDH4A1	614.4253721	-0.238029817	0.186988043	-1.272968113	0.203029357	0.399303764	704.8904994	726.8066941	533.4102476	624.1850511	617.240429	480.0193116
ENSG00000157916	RER1	4086.15254	-0.217092149	0.106453281	-2.039318527	0.041418248	0.130904794	4386.972053	4531.40616	4116.376135	4108.627169	3736.907416	3636.626305
ENSG00000157881	PANK4	1058.14631	0.004420798	0.129070047	0.034251157	0.972676873	0.98739788	1143.365692	1101.617321	987.1757432	996.5681782	1042.987592	1077.163335
ENSG00000238290	NA	0.470201708	-2.040765574	3.798010641	-0.53732487	0.591043229	NA	0	0	1.047957265	1.773252986	0	0
ENSG00000048707	VPS13D	3024.412456	0.360613132	0.126674231	2.846775766	0.004416446	0.023386501	2928.348248	2927.868521	2446.980213	2748.542129	3426.428044	3668.307579
ENSG00000162444	RBP7	8.65808686	1.45910316	0.82357956	1.771660238	0.076450974	0.203537754	7.77044645	5.432038073	5.239786323	3.546505972	23.23947398	6.720270363
ENSG00000180758	GPR157	419.4175255	-0.251629443	0.244780845	-1.027978489	0.303959947	0.518823245	345.2298351	341.131991	525.0265895	560.3479436	387.634426	357.1343679
ENSG00000184677	ZBTB40	1685.695508	-0.182946296	0.120583371	-1.517176825	0.129222046	0.29436193	1796.083194	1742.597814	1757.424333	1725.375156	1423.185387	1669.507166
ENSG00000288398	NA	133.1882339	0.760378521	0.235042972	3.235061724	0.001216164	0.00824727	119.8868881	124.9368757	94.31615381	93.98240827	198.0003183	168.0067591
ENSG00000224621	NA	2.896807868	2.696285912	1.387905906	1.942700798	0.05205232	NA	1.110063779	0	2.095914529	0.886626493	4.647894797	8.640347609
ENSG00000131697	NPHP4	363.8920309	0.253341795	0.214963032	1.178536574	0.238582761	0.44389427	354.1103453	399.7980022	245.2219999	368.8366211	400.6485315	414.7366852
ENSG00000280222	NA	0.160006437	1.336168064	4.324707576	0.308961482	0.757350827	NA	0	0	0	0	0	0.960038623
ENSG00000197921	HES5	2.112203378	2.045020239	1.522907953	1.34283903	0.179324102	NA	2.220127557	0	1.047957265	0.886626493	3.718315837	4.800193116
ENSG00000233929	NA	2.023742412	-0.140366959	2.16205832	-0.064922837	0.948235438	NA	0	0	2.095914529	6.206385452	0	3.840154493
ENSG00000055070	SZRD1	4051.99274	0.280718391	0.110417074	2.542345855	0.011011116	0.047862195	3750.905508	3991.461576	3739.11152	3644.034887	4839.388062	4347.054886
ENSG00000225643	NA	1.143697938	1.249837141	2.861745323	0.436739472	0.6623003	NA	0	0	3.143871794	0	3.718315837	0
ENSG00000204138	PHACTR4	1605.750031	-0.228496809	0.184824033	-1.236293818	0.216349368	0.417221275	2106.901052	1765.412374	1424.173922	1456.727328	1399.945913	1481.339596
ENSG00000228176	NA	0.154929827	1.312720627	4.32663089	0.303404811	0.76158138	NA	0	0	0	0	0.929578959	0
ENSG00000237058	MMEL1-AS1	0.320012874	2.340668548	4.204271955	0.556735762	0.57770798	NA	0	0	0	0	0	1.920077247
ENSG00000090020	SLC9A1	3944.627187	0.007539702	0.115676916	0.065178971	0.948031504	0.975351732	3819.729462	3641.638324	4053.498699	4235.414757	3866.118892	4051.36299
ENSG00000157978	LDLRAP1	655.1577725	0.448447984	0.191865678	2.337301749	0.0194235	0.074097192	676.0288411	665.9678677	469.4848545	525.7695104	848.7055898	744.9899716
ENSG00000158006	PAFAH2	423.1582072	0.290070868	0.265602468	1.092124143	0.274778539	0.485960873	481.7676799	511.6979865	277.7086751	304.9995136	473.1556903	489.6196979
ENSG00000214812	NA	0.335997762	0.59141579	4.266920185	0.13860484	0.889762418	NA	0	1.086407615	0	0	0.929578959	0
ENSG00000196581	AJAP1	80.53226736	0.411295615	0.254048416	1.618965478	0.105454691	0.256096904	74.37427316	73.87571779	76.50088031	65.61036049	92.02831697	100.8040554
ENSG00000169403	PTAFR	17.06923418	0.714863092	0.583557324	1.225009203	0.220571753	0.422419716	15.5408929	18.46892945	6.287743587	15.95927688	26.95778982	19.20077247
ENSG00000171612	SLC25A33	377.5697688	-0.204363299	0.16593562	-1.231581858	0.218105321	0.419389586	417.3839807	392.1931489	374.1207434	396.3220424	382.9865312	302.4121663
ENSG00000188910	GJB3	34.4543471	-1.30851108	0.523588901	-2.499119207	0.012450242	0.052658445	23.31133935	33.67863605	55.54173502	59.40397504	22.30989502	12.4805021
ENSG00000230523	LINC01756	0.154929827	1.312720627	4.32663089	0.303404811	0.76158138	NA	0	0	0	0	0.929578959	0
ENSG00000158161	EYA3	770.8185912	0.141455247	0.118652838	1.192177524	0.233191645	0.437668245	739.3024765	756.1396997	757.6731022	727.9203508	811.5224315	832.3534864
ENSG00000142627	EPHA2	3043.975722	0.36794506	0.11367177	3.236907973	0.001208324	0.008201369	2670.813451	2664.957879	2914.369153	2850.504175	3768.513101	3394.696572
ENSG00000142632	ARHGEF19	212.5054447	0.56490581	0.272241014	2.075020958	0.037984592	0.122939247	230.8932659	225.9727838	132.0426153	144.5201184	259.3525296	282.2513552
ENSG00000189337	KAZN	641.9856559	0.364694779	0.254570595	1.432587995	0.151975614	0.328989061	464.0066594	410.6620783	735.6659997	732.3534833	760.3955887	748.8301261
ENSG00000028137	TNFRSF1B	209.5904511	0.30349749	0.240731025	1.260732763	0.207405145	0.405269044	149.8586101	181.4300716	249.413829	196.8310815	264.0004244	216.0086902
ENSG00000204464	TMEM51-AS2	0.543203807	-2.220694853	4.284136565	-0.518352956	0.604212031	NA	0	3.259222844	0	0	0	0
ENSG00000130939	UBE4B	1679.457847	0.148327001	0.175379895	0.845746894	0.397693957	0.609513873	1746.130324	1951.188076	1396.927034	1390.230341	1851.721287	1740.550024
ENSG00000175147	TMEM51-AS1	12.86339532	-1.273931206	0.680286424	-1.872639467	0.061118188	0.173561713	14.43082912	13.03689137	24.10301708	12.4127709	7.436631674	5.76023174
ENSG00000127472	PLA2G5	0.320012874	2.340668548	4.204271955	0.556735762	0.57770798	NA	0	0	0	0	0	1.920077247
ENSG00000060656	PTPRU	2288.428692	0.791402528	0.297403167	2.661042708	0.007789908	0.036557734	1234.390922	1216.776528	2485.754631	2423.150206	3379.019517	2991.48035
ENSG00000163867	ZMYM6	280.2894484	-0.158619943	0.239033962	-0.663587473	0.506954377	0.705043155	366.3210469	324.8358768	242.0781281	228.7496352	281.6624247	238.0895786
ENSG00000189280	GJB5	1.938677751	2.472908858	1.612045769	1.534019012	0.125024976	NA	1.110063779	1.086407615	0	0.886626493	2.788736878	5.76023174
ENSG00000134698	AGO4	776.440689	0.03542317	0.196975905	0.179835043	0.857282072	0.928399899	899.1516606	899.5455049	616.1988715	665.8564963	774.3392731	803.5523277
ENSG00000272420	NA	2.195155681	4.276649852	2.316128805	1.846464602	0.064824775	NA	0	1.086407615	0	0	12.08452647	0
ENSG00000132881	CPLANE2	146.4902604	0.622742733	0.277218862	2.246393803	0.024678795	0.089354103	146.5284188	145.5786204	79.6447521	125.0143355	202.6482131	179.5272225
ENSG00000273274	ZBTB8B	2.23463465	4.300373497	1.785796831	2.408097844	0.016035883	NA	1.110063779	0	0	0	5.577473756	6.720270363
ENSG00000232273	NA	1.542299296	-2.136697073	2.052852772	-1.040842822	0.297948502	NA	3.330191336	2.172815229	1.047957265	1.773252986	0.929578959	0
ENSG00000130940	CASZ1	29.42292291	1.187583345	0.455902474	2.60490656	0.009189932	0.041579067	23.31133935	28.24659798	18.86323076	12.4127709	40.90147421	52.80212428
ENSG00000163879	DNALI1	369.2636627	0.236292232	0.192543391	1.227215493	0.219741608	0.421478198	387.4122587	399.7980022	301.8116922	305.8861401	444.3387425	376.3351403
ENSG00000227527	NA	5.01560866	-0.372077367	1.132797208	-0.328458937	0.742564687	0.865411748	3.330191336	1.086407615	8.383658116	8.866264931	6.507052715	1.920077247
ENSG00000116954	RRAGC	642.2393071	-0.472907616	0.148268187	-3.189542038	0.001424984	0.009387271	793.6956016	730.065917	644.4937177	664.9698698	507.5501118	512.6606248
ENSG00000228589	NA	19.18609393	0.268201583	0.569151858	0.471230269	0.637476305	0.80030032	14.43082912	27.16019036	12.57548717	17.73252986	28.81694774	14.40057935
ENSG00000044012	GUCA2B	0.160006437	1.336168064	4.324707576	0.308961482	0.757350827	NA	0	0	0	0	0	0.960038623
ENSG00000179051	RCC2	3582.131479	-0.292470125	0.269177484	-1.086532652	0.277243403	0.488628314	2714.105938	2675.821955	4918.063442	4953.582217	3234.934778	2996.280543
ENSG00000215895	HSPA5P1	14.79527621	0.425641491	0.670268956	0.635030889	0.52540827	0.719613688	12.21070156	4.345630458	17.8152735	18.61915635	21.38031606	14.40057935
ENSG00000236948	NA	0.147771082	-0.844481939	4.327995041	-0.195120819	0.845298364	NA	0	0	0	0.886626493	0	0
ENSG00000126067	PSMB2	3060.725454	-0.136582351	0.1160604	-1.176821295	0.239266841	0.444630107	3295.779358	3210.334501	3131.296306	2986.158029	3054.59646	2686.188068
ENSG00000274944	NA	0.174659544	-0.844481939	4.327995041	-0.195120819	0.845298364	NA	0	0	1.047957265	0	0	0
ENSG00000272078	NA	3.862898043	1.444953775	1.46522202	0.986167117	0.324051113	NA	6.660382671	3.259222844	0	0	5.577473756	7.680308986
ENSG00000054118	THRAP3	4863.173981	-0.12816697	0.141127314	-0.908165588	0.363790742	0.578747434	5504.806278	5497.22253	4565.949801	4452.638248	4463.838163	4694.588868
ENSG00000237749	NA	1.321549824	0.123810137	2.111123686	0.058646558	0.953233627	NA	1.110063779	0	3.143871794	0.886626493	2.788736878	0
ENSG00000159339	PADI4	0.320012874	2.340668548	4.204271955	0.556735762	0.57770798	NA	0	0	0	0	0	1.920077247
ENSG00000158315	RHBDL2	12.12787777	0.033879143	0.758032649	0.044693515	0.964351603	0.983910284	5.550318893	18.46892945	18.86323076	5.319758958	12.08452647	12.4805021
ENSG00000186973	CFAP144	4.609795601	1.10970378	1.336911555	0.830050257	0.406510369	0.617939189	5.550318893	0	4.191829058	3.546505972	0.929578959	13.44054073
ENSG00000146463	ZMYM4	2562.616318	-0.063588818	0.111084791	-0.572434964	0.567027334	0.750747809	2806.241232	2542.193818	2480.514845	2571.21683	2471.750453	2503.780729
ENSG00000142686	C1orf216	931.6761687	0.168402124	0.116733653	1.442618472	0.149127977	0.324837421	891.3812141	920.1872495	854.0851706	913.2252879	999.2973812	1011.880709
ENSG00000224751	NA	1.468618499	0.57922118	1.938380149	0.298817123	0.765079585	NA	0	3.259222844	0	1.773252986	1.859157919	1.920077247
ENSG00000117148	ACTL8	1.020757421	0.848082157	2.272524811	0.373189394	0.709007489	NA	1.110063779	1.086407615	1.047957265	0	0	2.88011587
ENSG00000230585	NA	1.213460278	-1.740039553	2.205026725	-0.78912402	0.430039525	NA	3.330191336	1.086407615	1.047957265	0.886626493	0.929578959	0
ENSG00000117000	RLF	677.1888129	-0.35211106	0.154828018	-2.274207626	0.022953506	0.084551922	659.3778844	667.0542753	802.7352646	789.9842053	597.7192708	546.2619766
ENSG00000092853	CLSPN	392.9754502	0.675730859	0.18781021	3.597945278	0.000320741	0.002734053	361.8807918	324.8358768	313.3392221	311.2058991	610.7333763	435.857535
ENSG00000134697	GNL2	1889.485246	-0.497859959	0.110889407	-4.489698093	7.13E-06	0.000113486	2056.948182	2232.567648	2074.955384	2008.209007	1476.171387	1488.059866
ENSG00000187513	GJA4	0.349319088	-1.609572039	4.322607832	-0.372361339	0.709623835	NA	0	0	2.095914529	0	0	0
ENSG00000223390	NA	1.033885586	-3.156154009	2.623995219	-1.202804786	0.229051872	NA	0	2.172815229	3.143871794	0.886626493	0	0
ENSG00000116151	MORN1	140.3397518	0.515193696	0.212007361	2.430074568	0.015095717	0.06137179	106.5661227	120.5912452	135.1864871	128.5608415	183.127055	168.0067591
ENSG00000006555	TTC22	0.174659544	-0.844481939	4.327995041	-0.195120819	0.845298364	NA	0	0	1.047957265	0	0	0
ENSG00000236111	RPL6P1	0.619719306	3.297454346	3.980570315	0.828387413	0.407451133	NA	0	0	0	0	3.718315837	0
ENSG00000066056	TIE1	129.8179319	0.661700072	0.306303075	2.160278905	0.030751085	0.105582965	134.3177172	139.0601747	78.59679484	83.34289035	149.6622124	193.9278019
ENSG00000214114	MYCBP	254.3761394	0.102224113	0.182574848	0.559902497	0.575545945	0.756545746	233.1133935	291.1572407	230.5505982	238.5025266	260.2821086	272.650969
ENSG00000116544	DLGAP3	19.79955691	0.542912601	0.506072819	1.072795416	0.283362918	0.495629822	11.10063779	22.81455991	18.86323076	15.95927688	25.0986319	24.9610042
ENSG00000231900	GOT2P1	0.959047164	-1.359340083	2.48278736	-0.54750564	0.584031397	NA	0	1.086407615	1.047957265	2.659879479	0	0.960038623
ENSG00000236723	NA	6.726327182	0.261480808	0.90812564	0.287934616	0.773396788	0.883570408	4.440255114	9.777668531	2.095914529	8.866264931	5.577473756	9.600386233
ENSG00000232467	NA	0.160006437	1.336168064	4.324707576	0.308961482	0.757350827	NA	0	0	0	0	0	0.960038623
ENSG00000117016	RIMS3	10.72635755	1.093240105	0.944739499	1.157186829	0.247196038	0.454070288	8.880510228	15.2097066	0	7.093011945	13.01410543	20.16081109
ENSG00000169213	RAB3B	8310.688653	-0.082988894	0.149278701	-0.555932582	0.578256944	0.758657572	9250.161466	9609.275351	7372.379356	7642.72037	7964.632523	8024.962852
ENSG00000163866	SMIM12	939.4772631	-0.228547117	0.128525599	-1.778222537	0.075367313	0.20144804	956.8749771	965.8163694	1075.204153	953.1234801	878.4521165	807.3924822
ENSG00000237130	NA	0.154929827	1.312720627	4.32663089	0.303404811	0.76158138	NA	0	0	0	0	0.929578959	0
ENSG00000232335	NA	0.470201708	-2.040765574	3.798010641	-0.53732487	0.591043229	NA	0	0	1.047957265	1.773252986	0	0
ENSG00000260971	NA	4.013173926	-2.569165206	1.421940142	-1.806802642	0.070793057	NA	3.330191336	7.604853302	4.191829058	7.093011945	1.859157919	0
ENSG00000238242	NA	8.126645779	1.555225938	0.843405956	1.843982636	0.065185671	0.181490391	2.220127557	2.172815229	6.287743587	8.866264931	16.73242127	12.4805021
ENSG00000232762	NA	5.46257083	-2.432432941	1.512722028	-1.607984082	0.107838665	0.260034296	2.220127557	1.086407615	6.287743587	20.39240934	2.788736878	0
ENSG00000162384	CZIB	776.6132856	0.229148583	0.131403571	1.743853535	0.081184633	0.212352818	779.2647725	762.6581454	720.994598	675.6093877	884.9591693	836.1936409
ENSG00000162391	FAM151A	9.668749133	2.270851951	0.855941463	2.653045857	0.007976903	0.03719754	8.880510228	3.259222844	4.191829058	0.886626493	14.87326335	25.92104283
ENSG00000117859	OSBPL9	2556.417699	-0.466972193	0.126139591	-3.702027162	0.000213884	0.001969846	2745.187724	2531.329742	2934.280341	3052.655016	2089.693501	1985.359873
ENSG00000228121	NA	0.147771082	-0.844481939	4.327995041	-0.195120819	0.845298364	NA	0	0	0	0.886626493	0	0
ENSG00000162396	PARS2	162.9136721	0.039251035	0.21836076	0.179753152	0.857346364	0.928419054	134.3177172	165.1339574	175.0088632	171.1189132	184.0566339	147.845948
ENSG00000284686	NA	4.647206018	0.035052179	0.95842631	0.036572638	0.970825761	0.986423543	3.330191336	5.432038073	5.239786323	4.433132465	4.647894797	4.800193116
ENSG00000162378	ZYG11B	1987.319774	-0.151370928	0.168536036	-0.898151704	0.369104678	0.583078976	2203.4766	2431.380241	1719.697871	1868.122021	1778.284549	1922.957362
ENSG00000233079	LINC01755	6.872043397	-1.133358151	1.049302393	-1.080106324	0.280094836	0.491999755	15.5408929	8.691260917	3.143871794	6.206385452	0.929578959	6.720270363
ENSG00000259818	CZIB-DT	2.615163483	-1.874734951	1.747813922	-1.072617014	0.283442988	NA	1.110063779	8.691260917	3.143871794	0.886626493	1.859157919	0
ENSG00000229444	ST3GAL3-AS1	0.309859653	2.298383222	4.207898145	0.546206952	0.584923688	NA	0	0	0	0	1.859157919	0
ENSG00000240563	L1TD1	133.8844368	-0.721715284	0.243273412	-2.966683772	0.003010304	0.01733731	122.1070156	149.9242508	167.6731623	176.4386721	89.23958009	97.92393957
ENSG00000234318	NA	0.174659544	-0.844481939	4.327995041	-0.195120819	0.845298364	NA	0	0	1.047957265	0	0	0
ENSG00000284773	NA	12.8571479	0.297217604	0.627893931	0.473356388	0.635958939	0.798961706	14.43082912	8.691260917	16.76731623	7.979638438	14.87326335	14.40057935
ENSG00000117862	TXNDC12	329.6440699	-0.070179007	0.167385564	-0.419265589	0.675022043	0.826176468	314.1480493	302.0213169	348.9697691	374.1563801	317.9160041	320.6529002
ENSG00000228369	TXNDC12-AS1	3.45108443	-1.652176842	1.346769321	-1.226770476	0.21990887	NA	4.440255114	8.691260917	2.095914529	2.659879479	1.859157919	0.960038623
ENSG00000224609	HSD52	10.26759373	0.488013114	0.687554194	0.709781307	0.477839763	0.681001997	8.880510228	8.691260917	5.239786323	13.2993974	13.01410543	12.4805021
ENSG00000235545	DOCK7-DT	7.335930426	-0.077778483	0.868955194	-0.089508048	0.928678158	0.965160559	5.550318893	3.259222844	9.431615381	11.52614441	4.647894797	9.600386233
ENSG00000232198	MTCO2P34	0.470201708	-2.040765574	3.798010641	-0.53732487	0.591043229	NA	0	0	1.047957265	1.773252986	0	0
ENSG00000243725	TTC4	29.95233448	0.46800836	0.446879847	1.047280075	0.294970423	0.509018174	28.86165824	31.50582082	15.71935897	30.14530076	42.76063213	30.72123594
ENSG00000171872	KLF17	2.816497377	-1.289087385	1.561313773	-0.825642742	0.409006781	NA	5.550318893	3.259222844	5.239786323	0	0.929578959	1.920077247
ENSG00000162407	PLPP3	3012.344948	-0.39225114	0.128220792	-3.059185129	0.0022194	0.013595528	3178.112598	2997.398609	3467.690588	3444.543926	2669.750771	2316.573198
ENSG00000163877	SNIP1	691.074061	-0.321860804	0.132872238	-2.422332983	0.015421213	0.062250452	714.8810734	690.9552429	774.4404185	781.1179404	604.2263235	580.8233671
ENSG00000228929	RPS13P2	14.2416574	0.795206205	0.607033738	1.309986835	0.190200289	0.382377632	16.65095668	13.03689137	7.335700852	8.866264931	23.23947398	16.3206566
ENSG00000224570	NA	0.295542164	-1.485483609	4.325292454	-0.343441195	0.731266573	NA	0	0	0	1.773252986	0	0
ENSG00000278967	NA	0.307777519	0.614844748	4.324706338	0.142170289	0.8869455	NA	0	0	0	0.886626493	0	0.960038623
ENSG00000157184	CPT2	482.8252365	-0.373770007	0.188724782	-1.980503056	0.04764703	0.144868207	638.2866726	539.9445844	450.6216237	461.9324029	418.3105317	387.8556038
ENSG00000198815	FOXJ3	1856.024479	-0.077774799	0.128466303	-0.605410111	0.544906534	0.733550687	1769.441663	1804.523048	1921.953623	2059.633343	1680.678758	1899.916435
ENSG00000134744	TUT4	1604.935389	-0.06734612	0.122796607	-0.548436325	0.58339234	0.761805846	1630.683691	1542.698813	1592.895042	1751.97395	1468.734756	1642.626084
ENSG00000277397	NA	0.160006437	1.336168064	4.324707576	0.308961482	0.757350827	NA	0	0	0	0	0	0.960038623
ENSG00000162385	MAGOH	472.3053341	0.010626186	0.208932283	0.050859473	0.9594375	0.980980559	445.1355752	365.0329585	561.7050938	512.470113	527.0712699	422.4169942
ENSG00000234264	DEPDC1-AS1	3.866856132	-5.065419427	1.772262494	-2.858165448	0.004260982	NA	7.77044645	3.259222844	4.191829058	7.979638438	0	0
ENSG00000223883	LINC01707	2.745770031	0.043115728	1.393694298	0.030936288	0.97532035	NA	0	3.259222844	3.143871794	4.433132465	3.718315837	1.920077247
ENSG00000237227	NA	0.160006437	1.336168064	4.324707576	0.308961482	0.757350827	NA	0	0	0	0	0	0.960038623
ENSG00000116652	NA	2.468847904	-0.097711731	1.332290138	-0.07334118	0.941534623	NA	2.220127557	3.259222844	1.047957265	3.546505972	1.859157919	2.88011587
ENSG00000123080	CDKN2C	397.900049	1.386963931	0.169666811	8.174633102	2.97E-16	3.60E-14	266.4153068	252.0465666	234.7424273	281.0605983	748.3110622	604.8243327
ENSG00000225675	NA	2.961100355	-0.852537401	1.487137118	-0.57327424	0.566459024	NA	5.550318893	4.345630458	3.143871794	0.886626493	0	3.840154493
ENSG00000237622	ELOCP18	3.639818396	-0.489894384	1.562607559	-0.313510825	0.753892598	NA	4.440255114	5.432038073	0	6.206385452	0	5.76023174
ENSG00000162598	C1orf87	4.312790294	3.383882756	1.510317574	2.240510747	0.025057784	NA	0	0	4.191829058	0	12.08452647	9.600386233
ENSG00000162415	ZSWIM5	283.2771995	-1.160773007	0.245535833	-4.727509604	2.27E-06	4.26E-05	421.8242358	400.8844098	293.4280341	273.0809599	135.7185281	174.7270294
ENSG00000162600	OMA1	206.3763027	0.126763565	0.211335884	0.599820354	0.548625967	0.736430838	243.1039675	190.1213326	197.0159657	171.1189132	202.6482131	234.2494241
ENSG00000116704	SLC35D1	958.7820726	0.03092718	0.12950146	0.238817228	0.811247311	0.90427353	959.0951046	1042.95131	903.339162	902.58577	947.2409595	997.4801296
ENSG00000157193	LRP8	1335.230143	-0.565715691	0.260431144	-2.172227489	0.029838508	0.103224099	1949.271995	1859.929836	1073.108239	1106.509863	974.1987493	1048.362177
ENSG00000116205	TCEANC2	339.7815737	0.307696884	0.321556929	0.956897071	0.33861921	0.554830834	440.6953201	403.057225	203.3037093	212.7903583	402.5076894	376.3351403
ENSG00000198841	KTI12	167.3779544	-0.489877119	0.235335851	-2.081608552	0.03737824	0.121628865	156.5189928	168.3931803	199.1118803	216.3368643	149.6622124	114.2445962
ENSG00000233099	NA	0.494870283	1.577783642	3.655677117	0.431598194	0.666033471	NA	1.110063779	0	0	0	1.859157919	0
ENSG00000233994	GDI2P2	4.532715	0.27997604	1.124897035	0.248890371	0.803445584	NA	2.220127557	6.518445687	1.047957265	7.093011945	7.436631674	2.88011587
ENSG00000132854	KANK4	3.497133075	2.332334414	1.242108553	1.877721885	0.060419221	NA	1.110063779	0	2.095914529	2.659879479	7.436631674	7.680308986
ENSG00000162607	USP1	1262.360234	0.498482954	0.172917362	2.8827814	0.003941809	0.021431434	908.0321708	1019.050342	1214.58247	1296.247933	1617.467389	1518.781102
ENSG00000154027	AK5	1912.235493	0.654752375	0.267481959	2.447837521	0.014371645	0.058968051	2068.048819	2059.828837	1122.36223	1170.346971	2691.131087	2361.695013
ENSG00000232676	ADH5P2	0.309859653	2.298383222	4.207898145	0.546206952	0.584923688	NA	0	0	0	0	1.859157919	0
ENSG00000137960	GIPC2	6.381454803	0.522281443	0.866268771	0.602909236	0.546569071	0.734994091	2.220127557	5.432038073	8.383658116	6.206385452	8.366210634	7.680308986
ENSG00000237852	NA	1.026391223	-0.160798536	2.287157373	-0.070304972	0.943950925	NA	0	2.172815229	2.095914529	0	0.929578959	0.960038623
ENSG00000116745	RPE65	68.96332019	-0.406079705	0.342919231	-1.184184695	0.236339959	0.441124539	66.60382671	104.295131	52.39786323	77.1365049	56.70431652	56.64227877
ENSG00000132855	ANGPTL3	3.953531771	-0.414548585	1.50878655	-0.274756284	0.783503487	NA	4.440255114	1.086407615	1.047957265	10.63951792	6.507052715	0
ENSG00000270549	NA	0.18501063	-0.844481939	4.327995041	-0.195120819	0.845298364	NA	1.110063779	0	0	0	0	0
ENSG00000116675	DNAJC6	948.2201579	-0.738199864	0.270226874	-2.731778127	0.006299355	0.030916345	860.2994283	747.4484388	1297.371093	1471.799979	731.578641	580.8233671
ENSG00000162433	AK4	59.9122481	0.309621963	0.531027873	0.583061602	0.559851831	0.745154636	27.75159446	23.90096752	84.88453843	85.11614334	71.57757987	66.242665
ENSG00000213625	LEPROT	4274.959772	-0.213953807	0.127396812	-1.679428262	0.093068609	0.234537605	4161.629106	4166.373202	4835.274818	4759.411015	3670.90731	4056.163183
ENSG00000233664	NA	0.147771082	-0.844481939	4.327995041	-0.195120819	0.845298364	NA	0	0	0	0.886626493	0	0
ENSG00000158966	CACHD1	1103.893282	-0.815785721	0.210012648	-3.884459961	0.000102558	0.001062981	1083.422248	1003.840636	1567.744068	1502.831906	746.4519043	719.0689288
ENSG00000213703	NA	0.523978632	-2.174685305	4.286640962	-0.507316877	0.611932499	NA	0	0	3.143871794	0	0	0
ENSG00000203965	EFCAB7	87.53384884	0.56339804	0.289312194	1.947370528	0.051490329	0.153320251	96.57554873	82.56697871	63.92539314	59.40397504	117.1269489	105.6042486
ENSG00000153898	MCOLN2	23.04316631	0.191294589	0.463391979	0.412813769	0.679743063	0.828915374	24.42140313	20.64174468	26.19893161	16.84590337	22.30989502	27.84112007
ENSG00000117069	ST6GALNAC5	18.82080203	-0.65661959	0.574610166	-1.142721848	0.253154096	0.460850109	19.98114801	14.12329899	24.10301708	27.48542129	18.59157919	8.640347609
ENSG00000125703	ATG4C	173.3455364	0.44154786	0.262803029	1.680147529	0.092928615	0.234273721	186.4907148	191.2077402	116.3232564	125.900962	215.6623186	204.4882268
ENSG00000285041	NA	0.717863351	-2.622293152	3.377552397	-0.776388593	0.437519578	NA	0	3.259222844	1.047957265	0	0	0
ENSG00000229440	NA	1.370657938	-0.714141128	1.943321393	-0.367484828	0.713257407	NA	1.110063779	3.259222844	1.047957265	0.886626493	0	1.920077247
ENSG00000227466	PDE4B-AS1	0.834810739	1.386932921	3.125618836	0.443730664	0.657237323	NA	2.220127557	0	0	0	2.788736878	0
ENSG00000230498	NA	1.951668162	2.403949037	1.786091028	1.345927503	0.178325898	NA	1.110063779	2.172815229	0	0	6.507052715	1.920077247
ENSG00000162618	ADGRL4	1545.078187	0.991473583	0.338032509	2.933071691	0.003356264	0.018865726	1648.444711	1591.587155	684.3160937	725.2604713	2220.764134	2400.096558
ENSG00000131233	GJA9	1.010580491	-1.423581314	2.720098902	-0.523356453	0.600726222	NA	3.330191336	0	0	1.773252986	0	0.960038623
ENSG00000272371	NA	0.487711538	-0.098649812	3.281813555	-0.030059542	0.976019567	NA	1.110063779	0	0	0.886626493	0.929578959	0
ENSG00000287647	NA	2.188902361	1.059640656	1.7237337	0.614735708	0.538729274	NA	3.330191336	0	3.143871794	0	1.859157919	4.800193116
ENSG00000225087	LOC105378798	0.784802354	3.637326051	2.906723911	1.251348997	0.210807177	NA	0	0	0	0	2.788736878	1.920077247
ENSG00000137941	TTLL7	749.2979553	-0.446627954	0.158808219	-2.812373048	0.004917743	0.025435636	896.931533	831.1018251	752.4333159	808.6033617	528.9304278	677.787268
ENSG00000286548	NA	0.591084329	-2.37232619	4.265201389	-0.556204965	0.578070745	NA	0	0	0	3.546505972	0	0
ENSG00000066135	KDM4A	925.8906741	-0.371609287	0.191724947	-1.938241702	0.052593741	0.15584113	1233.280858	1079.889169	827.886239	866.2340837	747.3814833	800.6722118
ENSG00000272094	NA	0.349319088	-1.609572039	4.322607832	-0.372361339	0.709623835	NA	0	0	2.095914529	0	0	0
ENSG00000232453	LINC02777	12.16568472	0.428505607	0.631428771	0.678628576	0.497373232	0.696905152	8.880510228	14.12329899	13.62344444	7.093011945	14.87326335	14.40057935
ENSG00000117174	ZNHIT6	1190.725376	-0.343043375	0.114429574	-2.997855907	0.002718862	0.015981838	1264.362644	1231.986235	1341.385299	1286.495041	990.0015917	1030.121443
ENSG00000237413	MGC27382	0.154929827	1.312720627	4.32663089	0.303404811	0.76158138	NA	0	0	0	0	0.929578959	0
ENSG00000184313	MROH7	0.670663744	0.840594186	2.573270942	0.326663692	0.743922265	NA	0	1.086407615	1.047957265	0	0.929578959	0.960038623
ENSG00000225446	NA	0.362135872	-1.634318053	4.32166087	-0.378168973	0.705305073	NA	0	2.172815229	0	0	0	0
ENSG00000122420	PTGFR	316.367335	0.487698815	0.187388028	2.602614591	0.009251589	0.041791589	274.1857533	236.83686	286.0923332	318.298911	428.5359002	354.254252
ENSG00000284240	LINC02801	0.954385287	2.907925833	2.464631192	1.179862465	0.238054921	NA	0	0	1.047957265	0	3.718315837	0.960038623
ENSG00000143013	LMO4	2527.76112	-0.97629328	0.232476355	-4.199537979	2.67E-05	0.000344191	2455.461078	2219.530757	3768.454323	3649.354646	1414.819176	1658.946741
ENSG00000226084	RPL17P6	40.07230619	0.24989474	0.368459188	0.678215522	0.497635052	0.696996968	37.74216847	42.36989697	39.82237605	31.03192726	52.98600068	36.48146768
ENSG00000134748	PRPF38A	819.9792467	-0.004033516	0.133212757	-0.03027875	0.975844744	0.988425874	800.3559843	748.5348464	878.1881877	855.5945658	839.4098002	797.7920959
ENSG00000142892	PIGK	1501.075385	-0.297236941	0.182538822	-1.628349181	0.103450867	0.252585454	1780.542301	1904.472548	1380.159717	1337.032752	1358.11486	1246.130133
ENSG00000229332	NA	2.313336649	0.055785184	1.397339631	0.039922423	0.968154974	NA	2.220127557	1.086407615	3.143871794	2.659879479	0.929578959	3.840154493
ENSG00000229752	RPL7P10	0.154929827	1.312720627	4.32663089	0.303404811	0.76158138	NA	0	0	0	0	0.929578959	0
ENSG00000237505	PKN2-AS1	4.422854701	-1.229211154	1.155806733	-1.063509252	0.287551072	NA	3.330191336	6.518445687	3.143871794	8.866264931	3.718315837	0.960038623
ENSG00000230787	PSAT1P3	2.27163309	1.706898104	1.517185725	1.125042291	0.260571114	NA	2.220127557	0	2.095914529	0.886626493	6.507052715	1.920077247
ENSG00000116641	DOCK7	2706.507847	-0.02421287	0.1427229	-0.16964951	0.865285784	0.932555621	2879.505441	3029.990837	2463.747529	2513.586108	2490.342032	2861.875136
ENSG00000172260	NEGR1	505.1014535	0.924210131	0.161856824	5.710047345	1.13E-08	3.84E-07	420.7141721	430.2174154	369.9289144	335.1448144	762.2547466	712.3486585
ENSG00000231364	LOC105375358	0.154929827	1.312720627	4.32663089	0.303404811	0.76158138	NA	0	0	0	0	0.929578959	0
ENSG00000137944	KYAT3	1228.991764	-0.962144843	0.127078923	-7.571238593	3.70E-14	3.49E-12	1425.321892	1400.379415	1508.010504	1533.863833	700.9025353	805.4724049
ENSG00000228187	LOC100421400	0.494870283	1.577783642	3.655677117	0.431598194	0.666033471	NA	1.110063779	0	0	0	1.859157919	0
ENSG00000182183	SHISAL2A	2.111235627	0.653044211	1.785798405	0.365687532	0.714598251	NA	0	2.172815229	3.143871794	1.773252986	5.577473756	0
ENSG00000067334	DNTTIP2	1567.949264	-0.438434486	0.144866666	-3.026469077	0.002474281	0.014801849	1541.878588	1603.537639	1986.926974	1739.561179	1279.100648	1256.690558
ENSG00000287587	NA	0.649800109	2.162265877	3.313794607	0.652504495	0.514075774	NA	1.110063779	0	0	0	2.788736878	0
ENSG00000142949	PTPRF	3821.352986	0.338920034	0.127495155	2.658297358	0.007853656	0.036786431	3814.179143	3687.267444	3305.257212	3239.733206	4676.711744	4204.96917
ENSG00000116133	DHCR24	3387.114689	-0.658592494	0.135730434	-4.852209435	1.22E-06	2.49E-05	4144.978149	4258.717849	3454.067144	3576.651273	2439.215189	2449.058528
ENSG00000232882	NA	4.171706126	-0.196656711	1.048721074	-0.18752051	0.851252544	NA	4.440255114	4.345630458	4.191829058	4.433132465	1.859157919	5.76023174
ENSG00000171502	COL24A1	170.1549278	-0.17618859	0.224600419	-0.784453523	0.432774043	0.641465157	185.380651	212.9358925	163.4813333	146.2933714	150.5917914	162.2465273
ENSG00000116157	GPX7	199.7201474	0.569163325	0.200471654	2.839121215	0.004523797	0.023821982	170.9498219	193.3805554	163.4813333	160.4793952	285.3807405	224.6490378
ENSG00000143036	SLC44A3	10.08682972	-0.049924302	0.736002232	-0.067831726	0.945919588	0.974234404	4.440255114	10.86407615	9.431615381	15.95927688	10.22536855	9.600386233
ENSG00000065243	PKN2	2183.159303	-0.074289287	0.125136314	-0.593666894	0.55273493	0.739784308	2331.133935	2393.355975	1996.358589	2160.708764	2111.073817	2106.324739
ENSG00000234080	RPS2P11	0.147771082	-0.844481939	4.327995041	-0.195120819	0.845298364	NA	0	0	0	0.886626493	0	0
ENSG00000237899	NA	4.541374449	0.88573277	1.035833711	0.855091662	0.392500405	NA	2.220127557	4.345630458	3.143871794	4.433132465	10.22536855	2.88011587
ENSG00000227290	LINC01364	0.920673699	-1.318756551	2.812922257	-0.468820831	0.639197709	NA	0	0	1.047957265	3.546505972	0.929578959	0
ENSG00000231090	MIR4422HG	1.804568316	-0.5271445	1.682125848	-0.313379941	0.753992022	NA	1.110063779	2.172815229	2.095914529	2.659879479	2.788736878	0
ENSG00000117528	ABCD3	1589.146715	-0.110154286	0.111849573	-0.984843153	0.32470112	0.540381872	1647.334647	1666.549281	1584.511384	1618.09335	1581.21381	1437.177819
ENSG00000172339	ALG14	161.2136862	0.916958711	0.212256942	4.320041097	1.56E-05	0.00021793	122.1070156	145.5786204	125.7548717	104.6219262	241.6905294	227.5291537
ENSG00000036549	ZZZ3	1645.679849	0.244554582	0.111753805	2.188333381	0.028645327	0.10000927	1609.592479	1465.563872	1515.346204	1610.113711	1834.988866	1838.473964
ENSG00000287724	NA	1.239016959	-1.754658615	2.615294665	-0.670921957	0.502270248	NA	3.330191336	0	3.143871794	0	0	0.960038623
ENSG00000287870	NA	2.404312094	0.325275144	1.774217308	0.183334444	0.85453561	NA	1.110063779	0	4.191829058	3.546505972	5.577473756	0
ENSG00000228838	NA	5.072787334	-0.372830974	1.190770742	-0.31310055	0.754204271	0.87245243	0	4.345630458	10.47957265	7.093011945	3.718315837	4.800193116
ENSG00000283761	NA	3.837428954	-1.325756139	1.284328776	-1.032256042	0.301952188	NA	9.990574007	3.259222844	4.191829058	1.773252986	0.929578959	2.88011587
ENSG00000189433	GJB4	4.958439842	-2.242035231	1.30579966	-1.71698255	0.08598236	0.221137208	7.77044645	2.172815229	6.287743587	10.63951792	0	2.88011587
ENSG00000230759	NA	0.640025749	3.341530709	3.93502386	0.849176734	0.395782958	NA	0	0	0	0	0	3.840154493
ENSG00000179178	TMEM125	0.181067936	-0.844481939	4.327995041	-0.195120819	0.845298364	NA	0	1.086407615	0	0	0	0
ENSG00000142700	DMRTA2	3.587375484	1.420760444	1.228377141	1.156615828	0.247429353	NA	4.440255114	0	2.095914529	2.659879479	4.647894797	7.680308986
ENSG00000285525	NA	0.18501063	-0.844481939	4.327995041	-0.195120819	0.845298364	NA	1.110063779	0	0	0	0	0
ENSG00000236098	LOC124905716	41.64390679	-0.893974299	0.464204893	-1.925818346	0.05412706	0.159091658	42.18242358	28.24659798	66.02130766	60.29060153	19.52115815	33.60135181
ENSG00000233514	NA	1.446423084	1.228610751	1.73888559	0.706550655	0.479845763	NA	1.110063779	1.086407615	0	1.773252986	2.788736878	1.920077247
ENSG00000127124	HIVEP3	599.663442	-0.005101571	0.28257467	-0.018053886	0.985595866	0.992822373	409.6135343	435.6494534	787.0159056	768.7051695	591.2122181	605.7843713
ENSG00000266993	NA	27.51061379	-0.519145786	0.467937875	-1.109433138	0.267243373	0.477723909	43.29248736	29.33300559	24.10301708	25.7121683	17.66200023	24.9610042
ENSG00000225767	FAF1-AS1	0.480019312	2.926275861	4.163380811	0.702860486	0.482142698	NA	0	0	0	0	0	2.88011587
ENSG00000234099	NA	0.160006437	1.336168064	4.324707576	0.308961482	0.757350827	NA	0	0	0	0	0	0.960038623
ENSG00000137936	BCAR3	3967.622498	-0.320942845	0.145307608	-2.208713285	0.02719459	0.096070832	4828.777437	4531.40616	3686.713657	3954.354159	3406.906886	3397.576688
ENSG00000235308	NA	2.018040295	1.30550718	1.727651856	0.755654083	0.449856621	NA	2.220127557	3.259222844	0	0	2.788736878	3.840154493
ENSG00000280040	NA	7.585232744	0.383944534	1.012310811	0.379275347	0.704483404	0.844049672	1.110063779	3.259222844	11.52752991	11.52614441	4.647894797	13.44054073
ENSG00000117519	CNN3	4351.049634	-0.114395672	0.184150632	-0.621207055	0.534463398	0.726265031	3718.713658	3785.044129	5204.155776	5149.526672	4388.542267	3860.315304
ENSG00000134215	VAV3	3.638725814	-3.477557761	1.967261398	-1.767715142	0.077108537	NA	3.330191336	0	10.47957265	7.093011945	0.929578959	0
ENSG00000227935	NA	0.160006437	1.336168064	4.324707576	0.308961482	0.757350827	NA	0	0	0	0	0	0.960038623
ENSG00000228502	NA	62.98109259	0.833517235	0.335370277	2.485364066	0.0129419	0.054368536	31.0817858	57.57960357	52.39786323	58.51734854	95.74663281	82.5633216
ENSG00000279778	NA	1.740295633	-0.409584957	1.779771634	-0.230133433	0.817988086	NA	4.440255114	1.086407615	2.095914529	0	1.859157919	0.960038623
ENSG00000188641	DPYD	990.2293809	-0.013176702	0.233419964	-0.056450621	0.954982832	0.979417885	742.6326678	789.8183358	1191.52741	1248.370102	996.5086444	972.5191254
ENSG00000152078	TLCD4	7.306967874	0.335149673	0.875654429	0.382741937	0.701911116	0.842875889	3.330191336	13.03689137	5.239786323	5.319758958	11.15494751	5.76023174
ENSG00000171492	LRRC8D	1769.514048	0.288579006	0.11510211	2.50715653	0.01217068	0.051739676	1740.580005	1663.290058	1546.784922	1641.145639	2085.045606	1940.238058
ENSG00000170989	S1PR1	1294.486028	0.3698155	0.265255583	1.394185546	0.163261581	0.345405051	1528.557823	1497.069693	840.4617261	852.9346863	1501.270019	1546.622222
ENSG00000233557	NA	0.443313247	-1.96319339	4.299214577	-0.456640011	0.647929816	NA	0	0	0	2.659879479	0	0
ENSG00000237897	NA	1.1002721	1.343098979	2.464977373	0.544872741	0.585841045	NA	1.110063779	0	0	1.773252986	3.718315837	0
ENSG00000116299	ELAPOR1	102.5322974	1.888358453	0.310088434	6.089741659	1.13E-09	4.73E-08	46.6226787	40.19708174	76.50088031	52.31096309	170.1129496	229.449231
ENSG00000137962	ARHGAP29	15590.30886	-0.820236832	0.232359042	-3.53004051	0.000415496	0.003397823	14471.90148	13518.16995	21710.53065	23197.69556	9438.944753	11204.61077
ENSG00000286692	NA	0.295542164	-1.485483609	4.325292454	-0.343441195	0.731266573	NA	0	0	0	1.773252986	0	0
ENSG00000260464	NA	17.87232672	0.320808046	0.617902606	0.519188693	0.603629163	0.77705309	9.990574007	9.777668531	23.05505982	23.05228882	26.95778982	14.40057935
ENSG00000273204	NA	5.860198912	-1.091168251	1.146167208	-0.952014892	0.341089429	0.557059446	7.77044645	3.259222844	9.431615381	7.979638438	0	6.720270363
ENSG00000079739	PGM1	795.7952599	0.203630549	0.144455015	1.409646792	0.158644003	0.338403168	703.7804356	800.6824119	734.6180424	790.8708318	953.7480122	791.0718256
ENSG00000117154	IGSF21	0.160006437	1.336168064	4.324707576	0.308961482	0.757350827	NA	0	0	0	0	0	0.960038623
ENSG00000162377	COA7	647.3796497	-0.203075591	0.130836026	-1.552138179	0.120629164	0.280796165	658.2678207	667.0542753	717.8507262	664.9698698	612.5925342	563.5426719
ENSG00000224613	RNPC3-DT	2.235887314	0.534867505	1.544337886	0.346340985	0.729086471	NA	1.110063779	2.172815229	0	4.433132465	1.859157919	3.840154493
ENSG00000232542	NA	0.35572748	-1.616163221	4.190840796	-0.38564176	0.699762001	NA	0	1.086407615	1.047957265	0	0	0
ENSG00000116774	OLFML3	16147.03007	-0.916580101	0.211088214	-4.342166168	1.41E-05	0.000200416	15851.71076	14839.24161	23130.51274	22772.11485	11042.46846	9246.131981
ENSG00000284652	NA	0.295542164	-1.485483609	4.325292454	-0.343441195	0.731266573	NA	0	0	0	1.773252986	0	0
ENSG00000023909	GCLM	2527.605853	-0.36893201	0.281002606	-1.312913125	0.189212224	0.381044956	1868.237339	1902.299733	3469.786503	3691.912717	2091.552658	2141.846168
ENSG00000069702	TGFBR3	1502.088106	0.535390942	0.185714713	2.882867669	0.00394073	0.021431415	1490.815655	1543.78522	1077.300068	1114.489502	1853.580445	1932.557749
ENSG00000228399	RPS20P6	0.484519197	1.577739128	3.683145542	0.428367304	0.668383725	NA	0	0	1.047957265	0	1.859157919	0
ENSG00000236776	RPL21P23	0.329589371	0.591402263	4.296195304	0.137657211	0.890511338	NA	0	0	1.047957265	0	0.929578959	0
ENSG00000237480	NA	0.174659544	-0.844481939	4.327995041	-0.195120819	0.845298364	NA	0	0	1.047957265	0	0	0
ENSG00000230427	NA	0.181067936	-0.844481939	4.327995041	-0.195120819	0.845298364	NA	0	1.086407615	0	0	0	0
ENSG00000198198	SZT2	1841.611889	0.149936872	0.147944441	1.013467429	0.310836946	0.526411868	1970.363207	1915.336624	1593.942999	1627.846241	1837.777603	2104.404662
ENSG00000116793	PHTF1	1227.63824	-0.082526377	0.15260926	-0.540769133	0.588666721	0.766209065	1406.450807	1362.355149	1110.8347	1124.242393	1193.579384	1168.367005
ENSG00000183298	RPSAP19	9.739900386	1.448004063	0.8420314	1.71965566	0.085495052	0.220232887	3.330191336	6.518445687	10.47957265	4.433132465	26.95778982	6.720270363
ENSG00000234332	NA	0.675740354	0.85442201	2.897121195	0.294921045	0.768054195	NA	0	1.086407615	1.047957265	0	0	1.920077247
ENSG00000117525	F3	15231.66183	-2.896303305	0.250089549	-11.58106491	5.14E-31	3.01E-28	16238.01295	15214.05223	27082.35959	27104.17189	2995.103407	2756.270887
ENSG00000225079	FTH1P22	0.668779474	-0.709936373	2.705329348	-0.262421421	0.792996559	NA	1.110063779	1.086407615	0	0.886626493	0.929578959	0
ENSG00000224238	NA	0.820516959	1.402695393	2.713876906	0.516860359	0.605253641	NA	0	1.086407615	1.047957265	0	2.788736878	0
ENSG00000162692	VCAM1	1.609735379	-1.031587884	2.292997908	-0.449886099	0.652792571	NA	0	0	4.191829058	3.546505972	0	1.920077247
ENSG00000203914	HSP90B3P	0.804532072	2.598322839	2.555275379	1.016846505	0.309226455	NA	0	0	1.047957265	0	1.859157919	1.920077247
ENSG00000270457	NA	0.154929827	1.312720627	4.32663089	0.303404811	0.76158138	NA	0	0	0	0	0.929578959	0
ENSG00000231987	LINC01787	0.640025749	3.341530709	3.93502386	0.849176734	0.395782958	NA	0	0	0	0	0	3.840154493
ENSG00000228057	SEC63P1	9.802185896	0.519404809	0.863085577	0.601799894	0.547307346	0.735518546	1.110063779	7.604853302	15.71935897	9.752891424	10.22536855	14.40057935
ENSG00000224445	LINC01708	0.665563424	-2.527209606	3.395817098	-0.744212522	0.456747914	NA	2.220127557	0	0	1.773252986	0	0
ENSG00000122481	RWDD3	67.48008888	-0.094007092	0.295417971	-0.318217241	0.750320155	0.870588142	62.1635716	68.44367972	59.73356408	85.11614334	64.14094819	65.28262638
ENSG00000198162	MAN1A2	3088.704488	-0.479796265	0.125621313	-3.819385846	0.000133784	0.001330563	3193.653491	3516.701448	3407.957024	3522.567057	2228.200765	2663.147141
ENSG00000238198	LRIG2-DT	12.76032954	-0.264098099	0.694745724	-0.380136343	0.703844209	0.84387825	13.32076534	5.432038073	15.71935897	19.50578285	13.94368439	8.640347609
ENSG00000171517	LPAR3	64.08143162	-0.446363944	0.411250732	-1.085381519	0.277752714	0.489258371	97.68561251	92.34464724	47.1580769	44.33132465	51.12684276	51.84208566
ENSG00000228852	NA	8.755251518	0.383638508	0.756256237	0.507286405	0.611953876	0.7827116	5.550318893	13.03689137	5.239786323	7.979638438	12.08452647	8.640347609
ENSG00000203864	LINC02868	0.18501063	-0.844481939	4.327995041	-0.195120819	0.845298364	NA	1.110063779	0	0	0	0	0
ENSG00000233482	NA	2.624311213	-1.215573208	1.538621867	-0.790040252	0.429504261	NA	3.330191336	3.259222844	1.047957265	5.319758958	2.788736878	0
ENSG00000232878	DPYD-AS1	9.676198509	-1.040563586	0.766102288	-1.358256727	0.174382236	0.361447146	6.660382671	14.12329899	12.57548717	13.2993974	3.718315837	7.680308986
ENSG00000143079	CTTNBP2NL	2804.379196	-0.269653981	0.105662934	-2.552020576	0.010710019	0.046812519	3037.134498	2960.46075	2876.642691	3018.963209	2361.130557	2571.943472
ENSG00000232450	RPS2P14	13.07654188	-0.043725597	0.633855246	-0.068983569	0.945002699	0.973843485	18.87108423	8.691260917	14.6714017	10.63951792	10.22536855	15.36061797
ENSG00000230768	LINC01676	0.18501063	-0.844481939	4.327995041	-0.195120819	0.845298364	NA	1.110063779	0	0	0	0	0
ENSG00000173947	CIMAP3	8.386435776	0.614370645	0.963619097	0.637565866	0.523756321	0.718319091	7.77044645	3.259222844	3.143871794	14.18602389	3.718315837	18.24073384
ENSG00000230718	NA	0.18501063	-0.844481939	4.327995041	-0.195120819	0.845298364	NA	1.110063779	0	0	0	0	0
ENSG00000134198	TSPAN2	1.92400511	1.85983546	1.909725191	0.973875963	0.33011813	NA	0	2.172815229	1.047957265	0.886626493	7.436631674	0
ENSG00000226053	LINC01776	16.66133321	0.329838637	0.620285043	0.531753329	0.594896851	0.770592377	15.5408929	5.432038073	19.91118803	20.39240934	20.4507371	18.24073384
ENSG00000198799	LRIG2	778.4915425	-0.043213724	0.135985192	-0.317782572	0.750649872	0.87068656	781.4849001	800.6824119	714.7068544	847.6149274	732.5082199	793.9519414
ENSG00000279513	NA	3.494312404	-1.650918415	1.524105726	-1.083204653	0.278717595	NA	2.220127557	8.691260917	6.287743587	0.886626493	0	2.88011587
ENSG00000117620	SLC35A3	610.1178304	0.276593187	0.151356758	1.82742542	0.06763583	0.186487664	515.0695932	632.2892317	535.5061622	596.6996298	655.3531663	725.7891992
ENSG00000162688	AGL	869.8971646	-0.625148883	0.155817202	-4.012065903	6.02E-05	0.000688312	1054.56059	1035.346457	930.5860509	921.2049263	560.5361125	717.1488516
ENSG00000197106	SLC6A17	78.44210414	0.668309084	0.342683585	1.950222047	0.051149659	0.152629173	67.71389049	36.9378589	83.83658116	73.58999893	109.6903172	98.8839782
ENSG00000259946	NA	4.23303364	-2.028402512	1.497898043	-1.35416594	0.175683443	NA	2.220127557	2.172815229	3.143871794	15.07265038	2.788736878	0
ENSG00000236137	CD101-AS1	0.659178741	0.816240951	3.384766698	0.241151318	0.80943784	NA	0	0	2.095914529	0	1.859157919	0
ENSG00000203859	HSD3B2	0.154929827	1.312720627	4.32663089	0.303404811	0.76158138	NA	0	0	0	0	0.929578959	0
ENSG00000234020	NA	0.147771082	-0.844481939	4.327995041	-0.195120819	0.845298364	NA	0	0	0	0.886626493	0	0
ENSG00000273406	LOC101929178	0.160006437	1.336168064	4.324707576	0.308961482	0.757350827	NA	0	0	0	0	0	0.960038623
ENSG00000185946	RNPC3	378.352942	-0.059778843	0.163566409	-0.365471391	0.714759559	0.849920893	416.2739169	356.3416976	379.3605298	382.1360185	332.7892674	403.2162218
ENSG00000162627	SNX7	863.6188836	0.224918464	0.128046244	1.756540899	0.078996094	0.208296651	762.6138158	785.4727053	877.1402304	844.9550479	963.9733808	947.5581212
ENSG00000226715	LINC01709	0.474942701	2.911701057	3.590930502	0.810848624	0.417452607	NA	0	0	0	0	0.929578959	1.920077247
ENSG00000162695	SLC30A7	1542.640532	-0.297780599	0.118391381	-2.515221938	0.011895747	0.050915428	1616.252862	1556.822112	1655.772478	1750.200697	1282.818964	1393.976081
ENSG00000265808	SEC22B	6613.712727	-0.679497293	0.152250382	-4.463025222	8.08E-06	0.000126958	6635.961268	6721.603911	8379.466287	8503.634695	4581.89469	4859.715511
ENSG00000225923	LOC101060164	0.174659544	-0.844481939	4.327995041	-0.195120819	0.845298364	NA	0	0	1.047957265	0	0	0
ENSG00000134247	PTGFRN	216.7253991	-0.077133853	0.299088303	-0.257896587	0.796486719	0.896176895	176.5001408	147.7514356	281.9005042	275.7408393	237.9722136	180.4872612
ENSG00000162664	ZNF326	1309.209773	-0.242327076	0.128676999	-1.883219833	0.059670582	0.170705802	1300.994748	1294.997877	1439.893281	1485.099376	1217.748437	1116.524919
ENSG00000134253	TRIM45	132.1591161	0.018704915	0.242191741	0.077231843	0.93843911	0.970235787	140.9780999	102.1223158	151.9538034	131.220721	123.6340016	143.0457549
ENSG00000223416	NA	1.092915492	0.572386702	2.181420639	0.262391715	0.79301946	NA	0	0	1.047957265	2.659879479	0.929578959	1.920077247
ENSG00000227850	SEPTIN2P1	0.503498562	-2.125436631	3.20289655	-0.663598277	0.506947461	NA	0	1.086407615	1.047957265	0.886626493	0	0
ENSG00000235777	DPYD-AS2	0.320012874	2.340668548	4.204271955	0.556735762	0.57770798	NA	0	0	0	0	0	1.920077247
ENSG00000226755	NA	1.190538219	0.38693599	2.167023172	0.178556462	0.858285983	NA	2.220127557	1.086407615	1.047957265	0	2.788736878	0
ENSG00000183508	TENT5C	41.69187246	-1.579463821	0.388826743	-4.062127537	4.86E-05	0.000575242	54.39312515	59.7524188	46.11011964	54.08421608	20.4507371	15.36061797
ENSG00000277095	NA	2.312364196	-0.397238879	1.833210848	-0.216690229	0.828449763	NA	0	1.086407615	6.287743587	2.659879479	0	3.840154493
ENSG00000234283	NA	0.295542164	-1.485483609	4.325292454	-0.343441195	0.731266573	NA	0	0	0	1.773252986	0	0
ENSG00000198765	SYCP1	0.314936264	2.319652638	4.206061287	0.551502339	0.581289364	NA	0	0	0	0	0.929578959	0.960038623
ENSG00000277702	NA	42.71712553	0.450206239	0.35758143	1.259031371	0.208019001	0.406189621	29.97172202	43.45630458	46.11011964	32.80518024	50.1972638	53.7621629
ENSG00000143398	PIP5K1A	3608.307987	-0.420482848	0.18971525	-2.216389289	0.026664853	0.094669494	3293.559231	3232.062653	4539.75087	4695.573907	2870.539826	3018.361432
ENSG00000196505	GDAP2	605.6258246	-0.031029829	0.162011681	-0.191528342	0.848111678	0.924853993	592.7740577	552.9814758	574.280581	719.0540859	574.4797968	620.1849506
ENSG00000235526	NA	1.817187235	-0.508421284	1.733436977	-0.293302434	0.769290993	NA	0	4.345630458	1.047957265	2.659879479	0.929578959	1.920077247
ENSG00000270911	LOC100419654	0.359670174	-1.616084146	4.175050393	-0.387081351	0.698695983	NA	1.110063779	0	1.047957265	0	0	0
ENSG00000065183	WDR3	914.8292606	-0.133545278	0.186849391	-0.714721506	0.474781146	0.678360678	840.3182803	757.2261074	1095.115341	1077.251189	860.7901163	858.2745292
ENSG00000227082	LINC02798	14.77839554	0.805736377	0.676354512	1.191292973	0.233538592	0.438030532	19.98114801	8.691260917	6.287743587	12.4127709	28.81694774	12.4805021
ENSG00000226126	PSMC1P12	0.314936264	2.319652638	4.206061287	0.551502339	0.581289364	NA	0	0	0	0	0.929578959	0.960038623
ENSG00000163393	SLC22A15	132.6136825	0.599379659	0.402946166	1.487493144	0.136884613	0.306287585	82.14471961	54.32038073	168.7211196	147.1799979	158.0284231	185.2874543
ENSG00000163156	SCNM1	539.2921675	-0.025283472	0.131941068	-0.191627004	0.848034388	0.924820334	539.4909964	563.845552	535.5061622	531.0892694	551.2403229	514.5807021
ENSG00000143631	FLG	1696.605326	-2.811413842	0.206114384	-13.64006621	2.31E-42	2.88E-39	1970.363207	1933.805554	2639.804349	2958.672607	346.7329518	330.2532864
ENSG00000274642	NA	39.62872821	-0.980629174	0.41508515	-2.362477133	0.018153261	0.070326377	51.06293381	32.59222844	42.96624785	62.95048101	23.23947398	24.9610042
ENSG00000237975	NA	75.48657525	0.794052074	0.275236556	2.884980421	0.00391438	0.021331975	51.06293381	55.40678834	63.92539314	71.81674594	103.1832645	107.5243258
ENSG00000261168	NA	1.871476148	-0.585365033	1.969004706	-0.297289809	0.766245261	NA	0	2.172815229	0	6.206385452	0.929578959	1.920077247
ENSG00000079335	CDC14A	196.7917744	0.117092165	0.183740782	0.637268238	0.523950136	0.71844787	174.2800132	191.2077402	202.2557521	197.717708	217.5214765	197.7679564
ENSG00000143119	CD53	1.944692901	-1.337682933	1.951353112	-0.685515566	0.493018641	NA	2.220127557	5.432038073	2.095914529	0	0	1.920077247
ENSG00000233432	MTIF2P1	0.329589371	0.591402263	4.296195304	0.137657211	0.890511338	NA	0	0	1.047957265	0	0.929578959	0
ENSG00000227700	NA	0.160006437	1.336168064	4.324707576	0.308961482	0.757350827	NA	0	0	0	0	0	0.960038623
ENSG00000143520	FLG2	5.744203431	1.767822556	1.037292795	1.704265723	0.088331456	0.225740978	6.660382671	3.259222844	2.095914529	0.886626493	15.80284231	5.76023174
ENSG00000171943	SRGAP2C	526.5189152	0.338442855	0.141742286	2.387733854	0.016952614	0.066834161	502.8588917	462.8096438	482.0603417	487.6445712	566.1135862	657.6264569
ENSG00000155761	SPAG17	6.388163559	-0.449872882	1.014205958	-0.443571524	0.657352398	0.814565693	9.990574007	2.172815229	5.239786323	10.63951792	8.366210634	1.920077247
ENSG00000230806	SRGAP2-AS1	0.46986609	2.897513885	3.604130199	0.803942623	0.421430113	NA	0	0	0	0	1.859157919	0.960038623
ENSG00000116830	TTF2	416.4642102	0.746168735	0.16119611	4.628950013	3.68E-06	6.47E-05	296.3870289	328.0950996	367.8329998	366.1767416	593.071376	547.2220153
ENSG00000227056	RPL6P2	1.78314749	0.643905269	1.813164025	0.355127976	0.722493719	NA	3.330191336	0	0	2.659879479	2.788736878	1.920077247
ENSG00000227091	SLC6A17-AS1	0.738855411	-2.692950142	3.986004042	-0.675601458	0.499293716	NA	0	0	0	4.433132465	0	0
ENSG00000081026	MAGI3	450.6940395	0.391269506	0.170727839	2.291773315	0.021918727	0.081539303	478.4374885	418.2669316	358.4013845	378.5895125	555.8882177	514.5807021
ENSG00000224965	KCNC4-DT	0.510657306	-0.172535929	3.253421789	-0.053032143	0.957706297	NA	0	1.086407615	1.047957265	0	0.929578959	0
ENSG00000143458	GABPB2	458.8438332	0.299684333	0.204294438	1.466923601	0.14239684	0.315012487	491.7582539	503.0067255	338.4901964	371.4965006	528.9304278	519.3808952
ENSG00000073754	CD5L	0.309859653	2.298383222	4.207898145	0.546206952	0.584923688	NA	0	0	0	0	1.859157919	0
ENSG00000228826	NA	0.349319088	-1.609572039	4.322607832	-0.372361339	0.709623835	NA	0	0	2.095914529	0	0	0
ENSG00000228420	NA	3.402912369	-1.132815993	1.242518705	-0.911709408	0.36192171	NA	2.220127557	6.518445687	5.239786323	2.659879479	1.859157919	1.920077247
ENSG00000163155	LYSMD1	190.8115735	0.18491873	0.221710868	0.834053522	0.404250824	0.61623337	229.7832022	181.4300716	161.3854187	157.8195158	213.8031606	200.6480723
ENSG00000241975	NA	15.53693069	-0.800855544	0.595349203	-1.345186221	0.178565105	0.366716743	25.53146691	17.38252183	13.62344444	15.95927688	12.08452647	8.640347609
ENSG00000228217	NA	4.266571601	-0.534168783	1.273858961	-0.419331181	0.674974111	NA	2.220127557	3.259222844	1.047957265	12.4127709	1.859157919	4.800193116
ENSG00000024526	DEPDC1	403.6382643	1.301391909	0.144449188	9.009340419	2.07E-19	4.07E-17	273.0756895	284.638795	257.7974871	269.5344539	690.6771668	646.1059935
ENSG00000235005	NA	0.911097203	0.073971717	3.106004895	0.023815712	0.980999607	NA	0	0	0	3.546505972	0	1.920077247
ENSG00000225279	NA	0.457630735	1.577621871	3.758685217	0.419727053	0.67468486	NA	0	0	0	0.886626493	1.859157919	0
ENSG00000117262	GPR89B	161.127276	-0.170537564	0.200357642	-0.85116576	0.39467728	0.607093116	170.9498219	157.5291041	182.344564	158.7061423	158.0284231	139.2056004
ENSG00000261055	NA	1.296036386	3.420491718	2.26373719	1.510993296	0.130790159	NA	0	1.086407615	0	0	0.929578959	5.76023174
ENSG00000231613	NA	0.309859653	2.298383222	4.207898145	0.546206952	0.584923688	NA	0	0	0	0	1.859157919	0
ENSG00000137947	GTF2B	662.8782846	-0.445709207	0.149882503	-2.973724075	0.002942095	0.017022793	783.7050276	690.9552429	751.3853587	683.5890262	583.7755864	483.8594661
ENSG00000233589	NA	18.45829334	0.729090311	0.591836602	1.231911491	0.217982148	0.419355131	23.31133935	14.12329899	6.287743587	16.84590337	21.38031606	28.8011587
ENSG00000117586	TNFSF4	138.7545168	1.023150772	0.227355403	4.500226343	6.79E-06	0.000108703	89.91516606	90.17183201	108.9875555	123.2410825	213.8031606	206.408304
ENSG00000230946	NA	1.714302197	0.154823927	1.985698251	0.077969514	0.937852304	NA	0	1.086407615	1.047957265	4.433132465	3.718315837	0
ENSG00000162728	KCNJ9	0.160006437	1.336168064	4.324707576	0.308961482	0.757350827	NA	0	0	0	0	0	0.960038623
ENSG00000229021	NA	2.516552055	-1.79577864	1.592045698	-1.12796928	0.259332893	NA	2.220127557	2.172815229	5.239786323	3.546505972	0	1.920077247
ENSG00000203825	NA	0.774649133	3.619339157	3.658893587	0.989189511	0.322570429	NA	0	0	0	0	4.647894797	0
ENSG00000184371	CSF1	5704.190105	0.370359168	0.117155842	3.161252233	0.001570924	0.010220241	5018.598343	4848.637184	5555.221459	5365.863536	7057.363459	6379.456652
ENSG00000233203	NA	6.299059692	-0.209097912	0.977696124	-0.213867998	0.830649997	0.914876906	3.330191336	5.432038073	10.47957265	7.093011945	1.859157919	9.600386233
ENSG00000232499	LOC100421402	6.302456831	0.407796333	1.014676528	0.401897868	0.687759192	0.834074919	5.550318893	1.086407615	12.57548717	3.546505972	9.295789593	5.76023174
ENSG00000232265	LINC02805	0.154929827	1.312720627	4.32663089	0.303404811	0.76158138	NA	0	0	0	0	0.929578959	0
ENSG00000163154	TNFAIP8L2	2.125109969	-0.230863489	1.779728772	-0.129718355	0.89678926	NA	2.220127557	0	3.143871794	3.546505972	0	3.840154493
ENSG00000232995	LOC127814295	23.01911578	-0.166192752	0.492133869	-0.337698263	0.735590584	0.862035269	17.76102046	21.72815229	29.34280341	26.59879479	15.80284231	26.88108145
ENSG00000177173	NA	20.80606762	-1.045320058	0.627286124	-1.666416675	0.095630452	0.238968167	18.87108423	13.03689137	30.39076067	38.1249392	16.73242127	7.680308986
ENSG00000162729	IGSF8	1555.197952	0.391715735	0.179939312	2.176932489	0.029485605	0.102313662	1229.950667	1278.701762	1604.422572	1521.451062	2123.158343	1573.503304
ENSG00000143158	MPC2	782.9868325	-0.214101554	0.183770565	-1.165048139	0.243999507	0.450399758	931.3435102	951.6930704	687.4599655	712.8477004	689.7475878	724.8291606
ENSG00000271092	TLCD4-RWDD3	10.69933538	-1.355535235	0.812148583	-1.669072955	0.095102922	0.238008206	19.98114801	17.38252183	8.383658116	7.979638438	2.788736878	7.680308986
ENSG00000278811	LINC00624	19.20505971	-0.554233539	0.638997896	-0.867347988	0.385751371	0.598578677	25.53146691	6.518445687	27.24688888	26.59879479	13.01410543	16.3206566
ENSG00000000460	FIRRM	127.1401283	0.933864398	0.213776764	4.368409276	1.25E-05	0.000181986	102.1258676	101.0359082	92.22023928	94.86903476	172.9016864	199.6880336
ENSG00000135862	LAMC1	57214.28021	-0.083172204	0.137077761	-0.60675199	0.544015514	0.73279688	64169.45684	63884.02696	52622.12608	52537.05285	54443.58049	55629.43802
ENSG00000232952	LOC401957	2.01390444	0.349214705	1.946801201	0.179378719	0.85764034	NA	0	6.518445687	0	0.886626493	3.718315837	0.960038623
ENSG00000285922	NA	19.05789134	0.081880382	0.546012252	0.149960705	0.880795617	0.940468966	11.10063779	20.64174468	26.19893161	16.84590337	23.23947398	16.3206566
ENSG00000143198	MGST3	1201.558192	0.057223873	0.142581342	0.401341943	0.688168387	0.834337681	1234.390922	1319.985252	1154.848905	1033.806491	1260.509069	1205.808511
ENSG00000143318	CASQ1	2.69765808	1.419040069	1.731118232	0.819724524	0.412373166	NA	0	1.086407615	3.143871794	2.659879479	9.295789593	0
ENSG00000143621	ILF2	2921.006308	-0.235645247	0.113337151	-2.079152725	0.037603315	0.12208208	2996.062138	3048.459766	3229.804289	3027.829474	2773.863615	2450.018567
ENSG00000241042	NA	0.794955575	3.654411062	2.963175943	1.233275085	0.21747315	NA	0	0	0	0	0.929578959	3.840154493
ENSG00000260322	NA	0.523978632	-2.174685305	4.286640962	-0.507316877	0.611932499	NA	0	0	3.143871794	0	0	0
ENSG00000143156	NME7	212.8306793	-0.310536064	0.190107998	-1.633471856	0.102369795	0.250775786	218.6825644	245.5281209	206.4475811	239.3891531	198.9298973	168.0067591
ENSG00000198771	RCSD1	6.537501771	1.018802269	1.005789494	1.012937872	0.311089837	0.526616729	3.330191336	1.086407615	11.52752991	3.546505972	13.01410543	6.720270363
ENSG00000225462	FDPSP1	0.642443501	0.925164057	2.927630589	0.316011201	0.751994007	NA	0	0	1.047957265	0.886626493	0	1.920077247
ENSG00000237756	NA	0.147771082	-0.844481939	4.327995041	-0.195120819	0.845298364	NA	0	0	0	0.886626493	0	0
ENSG00000213064	SFT2D2	1709.395425	0.905430557	0.110290286	8.20952228	2.22E-16	2.75E-14	1340.957044	1337.367774	1246.021188	1371.611185	2522.877296	2437.538064
ENSG00000143179	UCK2	810.410667	-0.192804804	0.207592196	-0.92876711	0.353009793	0.568479964	711.550882	737.6707703	1020.710376	912.3386614	620.9587448	859.2345678
ENSG00000143315	PIGM	503.6643255	0.065336269	0.205273398	0.318289022	0.75026571	0.870575677	567.2425908	593.1785576	418.1349485	406.0749338	541.0149543	496.3399682
ENSG00000143185	XCL2	0.174659544	-0.844481939	4.327995041	-0.195120819	0.845298364	NA	0	0	1.047957265	0	0	0
ENSG00000272931	NA	6.686075855	1.077277474	0.978551694	1.100889693	0.270944668	0.482047757	2.220127557	4.345630458	9.431615381	3.546505972	16.73242127	3.840154493
ENSG00000143190	POU2F1	1023.166922	-0.140829416	0.173847441	-0.810074713	0.417897237	0.628283418	1026.808995	919.1008419	968.3125124	1308.660704	970.4804335	945.6380439
ENSG00000225475	NA	0.648851892	0.925077171	2.918350734	0.316986289	0.751254006	NA	0	1.086407615	0	0.886626493	0	1.920077247
ENSG00000075945	KIFAP3	1132.898463	-0.47957037	0.125784201	-3.812643926	0.000137488	0.001359931	1174.447478	1183.097892	1316.234324	1329.053113	900.7620116	893.7959583
ENSG00000234810	NA	121.4971937	-1.452279347	0.305260058	-4.757515131	1.96E-06	3.74E-05	203.1416715	171.6524031	124.7069145	117.0346971	54.8451586	57.6023174
ENSG00000224468	LAMC1-AS1	64.62239616	-0.336843063	0.324295299	-1.038692402	0.298947816	0.513406022	72.1541456	63.01164165	73.35700852	69.15686646	39.97189525	70.0828195
ENSG00000092607	TBX15	770.7707231	0.274306379	0.183828033	1.492190147	0.135649305	0.304619451	693.7898616	591.0057423	787.0159056	809.4899882	765.0434835	978.2793571
ENSG00000227741	PEA15-AS1	41.597104	-0.225265016	0.468840656	-0.480472445	0.630891492	0.795726032	32.19184958	31.50582082	46.11011964	64.72373399	24.16905294	50.88204703
ENSG00000143171	RXRG	0.619719306	3.297454346	3.980570315	0.828387413	0.407451133	NA	0	0	0	0	3.718315837	0
ENSG00000047410	TPR	4962.411121	-0.247144584	0.117902956	-2.09616954	0.036067154	0.118661234	4864.299477	5035.499294	5363.44528	5685.049074	4261.189949	4564.983654
ENSG00000018625	ATP1A2	3.74418958	1.788368596	1.198115514	1.49265123	0.135528506	NA	3.330191336	0	3.143871794	1.773252986	5.577473756	8.640347609
ENSG00000171806	METTL18	74.03213752	0.44073203	0.285172403	1.545493273	0.122226995	0.283406849	79.92459205	70.61649495	57.63764955	56.74409556	95.74663281	83.52336022
ENSG00000287919	LOC105379825	0.480019312	2.926275861	4.163380811	0.702860486	0.482142698	NA	0	0	0	0	0	2.88011587
ENSG00000254154	NA	7.041521072	-0.978294364	1.001554522	-0.976775944	0.328680088	0.544320894	5.550318893	19.55533706	4.191829058	4.433132465	3.718315837	4.800193116
ENSG00000162694	EXTL2	1040.319599	-0.501393364	0.162036714	-3.094319505	0.001972649	0.012369262	1026.808995	1029.914419	1309.946581	1245.710223	868.226748	761.3106282
ENSG00000118197	DDX59	435.5757653	0.446412603	0.154979078	2.880470122	0.003970826	0.021559777	354.1103453	365.0329585	423.3747349	411.3946928	508.4796907	551.0621697
ENSG00000135842	NIBAN1	4296.593727	0.272854638	0.540536996	0.50478439	0.613710281	0.783822585	2368.876103	2302.097735	5393.83604	6006.007864	4574.458059	5134.286557
ENSG00000229258	LPGAT1-AS1	0.359670174	-1.616084146	4.175050393	-0.387081351	0.698695983	NA	1.110063779	0	1.047957265	0	0	0
ENSG00000241318	NA	1.640812346	0.309403432	1.548118402	0.199857732	0.841591849	NA	1.110063779	1.086407615	2.095914529	1.773252986	1.859157919	1.920077247
ENSG00000228238	NA	1.688762306	-0.36363823	1.616784023	-0.224914537	0.82204576	NA	1.110063779	2.172815229	3.143871794	0.886626493	1.859157919	0.960038623
ENSG00000232393	RPL5P6	0.619719306	3.297454346	3.980570315	0.828387413	0.407451133	NA	0	0	0	0	3.718315837	0
ENSG00000058085	LAMC2	235.1952504	-0.066331797	0.241084098	-0.275139662	0.783208941	0.888516626	271.9656257	290.0708331	176.0568204	217.2234908	210.0848448	245.7698876
ENSG00000260088	DDX59-AS1	0.92575031	-1.30242874	2.809209834	-0.463628143	0.642914187	NA	0	0	1.047957265	3.546505972	0	0.960038623
ENSG00000116815	CD58	616.4669778	-0.488339099	0.160289725	-3.046602644	0.002314434	0.014018196	711.550882	572.5368129	714.7068544	727.9203508	511.2684276	460.8185392
ENSG00000232917	NA	0.494870283	1.577783642	3.655677117	0.431598194	0.666033471	NA	1.110063779	0	0	0	1.859157919	0
ENSG00000233057	EEF1A1P14	0.46986609	2.897513885	3.604130199	0.803942623	0.421430113	NA	0	0	0	0	1.859157919	0.960038623
ENSG00000143184	XCL1	0.154929827	1.312720627	4.32663089	0.303404811	0.76158138	NA	0	0	0	0	0.929578959	0
ENSG00000260976	NA	0.443313247	-1.96319339	4.299214577	-0.456640011	0.647929816	NA	0	0	0	2.659879479	0	0
ENSG00000235215	NA	2.754887986	3.772709433	1.81282062	2.081126722	0.037422309	NA	2.220127557	0	0	0	2.788736878	11.52046348
ENSG00000224691	NA	0.322430626	-1.531627026	4.324106581	-0.354206585	0.723184069	NA	0	0	1.047957265	0.886626493	0	0
ENSG00000286572	NA	0.154929827	1.312720627	4.32663089	0.303404811	0.76158138	NA	0	0	0	0	0.929578959	0
ENSG00000228215	NA	0.147771082	-0.844481939	4.327995041	-0.195120819	0.845298364	NA	0	0	0	0.886626493	0	0
ENSG00000177807	KCNJ10	2.871782453	-0.023932859	1.265673721	-0.018909185	0.984913552	NA	5.550318893	2.172815229	2.095914529	1.773252986	3.718315837	1.920077247
ENSG00000233626	NA	0.329589371	0.591402263	4.296195304	0.137657211	0.890511338	NA	0	0	1.047957265	0	0.929578959	0
ENSG00000143228	NUF2	259.6131356	1.047431405	0.204509681	5.121671514	3.03E-07	7.13E-06	220.9026919	216.1951153	153.0017606	176.4386721	408.0851631	383.0554107
ENSG00000231615	LOC646870	0.174659544	-0.844481939	4.327995041	-0.195120819	0.845298364	NA	0	0	1.047957265	0	0	0
ENSG00000174514	MFSD4A	8.051922526	1.278933517	0.770402303	1.660085272	0.096897299	0.241259931	4.440255114	8.691260917	5.239786323	3.546505972	14.87326335	11.52046348
ENSG00000143178	TBX19	86.18072277	-0.365205395	0.270836018	-1.348437323	0.177517766	0.365691968	97.68561251	110.8135767	81.74066663	82.45626386	76.22547466	68.16274225
ENSG00000116833	NR5A2	3.844009014	0.259912568	1.914321114	0.135772711	0.892000965	NA	9.990574007	0	0	4.433132465	0	8.640347609
ENSG00000227740	LINC02803	8.130198247	-0.304497675	0.828877915	-0.367361308	0.713349529	0.849461173	11.10063779	7.604853302	6.287743587	9.752891424	11.15494751	2.88011587
ENSG00000000457	SCYL3	383.0281037	-0.342810731	0.174248127	-1.967371111	0.049140442	0.148275286	440.6953201	459.550421	362.5932135	385.6825245	302.1131618	347.5339816
ENSG00000143507	DUSP10	433.9480817	0.184437636	0.139413068	1.322958016	0.18584934	0.37690163	430.7047461	412.8348935	417.0869913	399.8685484	455.4936901	487.6996206
ENSG00000232527	LINC02802	2.729113907	2.579882937	1.396578501	1.847288165	0.064705387	NA	0	2.172815229	1.047957265	0.886626493	6.507052715	5.76023174
ENSG00000157064	NMNAT2	665.2911263	1.436526889	0.247706686	5.799306083	6.66E-09	2.42E-07	529.5004223	521.475655	302.8596494	343.1244528	1045.776329	1249.010249
ENSG00000215808	LINC01139	6.8740991	-0.778176554	0.994471487	-0.78250263	0.43391924	0.642363435	3.330191336	4.345630458	7.335700852	16.84590337	6.507052715	2.88011587
ENSG00000059588	TARBP1	514.5909493	-0.012169764	0.27567014	-0.04414611	0.964787939	0.984070248	690.4596702	629.0300088	370.9768716	374.1563801	483.3810588	539.5417063
ENSG00000237379	NA	0.740042519	-2.664722525	4.000581825	-0.666083745	0.505357574	NA	4.440255114	0	0	0	0	0
ENSG00000232959	NA	0.543203807	-2.220694853	4.284136565	-0.518352956	0.604212031	NA	0	3.259222844	0	0	0	0
ENSG00000122224	LY9	0.181067936	-0.844481939	4.327995041	-0.195120819	0.845298364	NA	0	1.086407615	0	0	0	0
ENSG00000162782	TDRD5	0.644861253	-2.489434879	3.422211022	-0.727434651	0.466959734	NA	0	0	2.095914529	1.773252986	0	0
ENSG00000233196	LOC100131939	2.630907535	1.242100843	1.502925949	0.826455118	0.408545968	NA	1.110063779	0	5.239786323	0.886626493	2.788736878	5.76023174
ENSG00000143653	SCCPDH	1097.890951	-0.293576807	0.125597323	-2.337444774	0.019416069	0.074083033	1205.529263	1256.97361	1100.355128	1116.262755	976.9874862	931.2374646
ENSG00000158711	ELK4	1527.213782	0.179898333	0.12706884	1.415754897	0.156847279	0.335757001	1437.532593	1473.168725	1361.296487	1577.308531	1555.185599	1758.790758
ENSG00000234975	FTH1P2	24.60337262	0.220368801	0.569913132	0.38667086	0.698999891	0.840868166	13.32076534	21.72815229	32.4866752	25.7121683	39.97189525	14.40057935
ENSG00000162851	TFB2M	435.4572839	-0.368114411	0.209233127	-1.759350519	0.078517991	0.207502905	385.1921311	404.1436326	589.9999399	503.6038481	375.5498996	354.254252
ENSG00000271427	NA	1.739187642	3.911935255	1.966277004	1.98951381	0.046644519	NA	0	0	1.047957265	0	6.507052715	2.88011587
ENSG00000143353	LYPLAL1	395.2386173	-0.806675206	0.190483268	-4.234887474	2.29E-05	0.000302073	418.4940445	390.0203336	505.1154015	530.2026429	247.2680032	280.331278
ENSG00000197965	MPZL1	4024.203144	0.028674887	0.120434391	0.238095501	0.811807024	0.904474705	4287.066313	4194.6198	3754.830879	3753.976572	4243.527949	3911.197351
ENSG00000143493	INTS7	527.0484359	-0.005696783	0.149403916	-0.038130076	0.969583972	0.985850462	542.8211877	527.9941007	465.2930254	574.5339675	514.9867435	536.6615904
ENSG00000230777	NA	2.959410935	1.851194098	1.402072731	1.320326726	0.186725956	NA	1.110063779	1.086407615	4.191829058	0	4.647894797	6.720270363
ENSG00000179397	CATSPERE	26.89348776	-0.804146218	0.477061084	-1.685625268	0.091867999	0.232334951	23.31133935	32.59222844	30.39076067	39.0115657	13.01410543	23.04092696
ENSG00000117592	PRDX6	10372.6893	-0.598400474	0.132207502	-4.526221754	6.00E-06	9.80E-05	11361.50277	12034.13715	12130.10534	11260.15646	8632.999795	6817.234264
ENSG00000186197	EDARADD	2.45288451	-1.044574789	1.59334282	-0.655586969	0.512089912	NA	3.330191336	4.345630458	4.191829058	0	0.929578959	1.920077247
ENSG00000228879	RPL35AP6	0.160006437	1.336168064	4.324707576	0.308961482	0.757350827	NA	0	0	0	0	0	0.960038623
ENSG00000227925	NA	7.099533336	-0.131207255	0.844240923	-0.155414469	0.876494578	0.938687348	7.77044645	8.691260917	8.383658116	4.433132465	3.718315837	9.600386233
ENSG00000162761	LMX1A	0.349319088	-1.609572039	4.322607832	-0.372361339	0.709623835	NA	0	0	2.095914529	0	0	0
ENSG00000143199	ADCY10	15.37018743	0.413623818	0.610002667	0.678068868	0.497728029	0.697029178	22.20127557	7.604853302	10.47957265	15.07265038	17.66200023	19.20077247
ENSG00000007908	SELE	0.470201708	-2.040765574	3.798010641	-0.53732487	0.591043229	NA	0	0	1.047957265	1.773252986	0	0
ENSG00000092978	GPATCH2	609.6982563	-0.662043309	0.160961941	-4.11304254	3.90E-05	0.00047928	674.9187773	599.6970032	797.4954783	707.5279415	435.9725319	442.5778053
ENSG00000143499	SMYD2	526.6025824	0.416512583	0.161572845	2.577862534	0.009941354	0.044176156	462.8965956	482.3649809	510.3551878	439.7667406	707.409588	556.8224015
ENSG00000188404	SELL	1.900837769	0.942015184	1.776039749	0.530402084	0.595833181	NA	2.220127557	0	0	3.546505972	3.718315837	1.920077247
ENSG00000143196	DPT	1.703056086	-0.374314558	1.617110062	-0.231471294	0.816948684	NA	3.330191336	1.086407615	2.095914529	0.886626493	1.859157919	0.960038623
ENSG00000236942	NA	3.308339525	0.327186213	1.371321792	0.238591857	0.81142208	NA	2.220127557	3.259222844	3.143871794	3.546505972	0	7.680308986
ENSG00000287205	NA	1.469566716	1.168562467	2.031404268	0.575248603	0.565123177	NA	1.110063779	2.172815229	0	0.886626493	4.647894797	0
ENSG00000203697	CAPN8	3.863227035	-2.521863504	1.529579834	-1.648729572	0.099203049	NA	2.220127557	2.172815229	6.287743587	10.63951792	1.859157919	0
ENSG00000116574	RHOU	167.8298947	0.157791432	0.192384371	0.820188412	0.412108707	0.623516043	156.5189928	166.220365	148.8099316	174.6654191	182.197476	178.5671839
ENSG00000287929	NA	1.858393185	0.56553398	1.835043474	0.308185603	0.757941106	NA	0	4.345630458	2.095914529	0	2.788736878	1.920077247
ENSG00000121481	RNF2	611.0506316	0.140450115	0.127801329	1.098972256	0.271780167	0.482715114	583.8935475	572.5368129	595.2397262	611.7722802	671.1560086	631.7054141
ENSG00000143248	RGS5	971.4866447	-0.554492052	0.156790968	-3.536505063	0.000405459	0.00333353	1044.570016	1055.988201	1084.635769	1163.253959	846.8464319	633.6254913
ENSG00000162814	SPATA17	7.89186867	0.761459493	0.770575617	0.988169721	0.323069534	0.538206071	8.880510228	6.518445687	3.143871794	7.093011945	11.15494751	10.56042486
ENSG00000116132	PRRX1	4292.633343	0.111557427	0.130017982	0.858015364	0.39088398	0.603366008	3867.462204	4524.887715	4361.598135	3968.540183	4180.31658	4852.995241
ENSG00000238042	NA	20.25898335	0.126924978	0.61381224	0.206781439	0.836180552	0.918172454	21.09121179	29.33300559	16.76731623	11.52614441	11.15494751	31.68127457
ENSG00000116679	IVNS1ABP	1894.953543	0.158721745	0.134299422	1.181849803	0.237265302	0.44210664	1750.570579	1612.2289	1937.672982	1995.796236	2050.651184	2022.801379
ENSG00000228536	NA	12.73257989	-0.221608832	0.951793946	-0.232832781	0.815891256	0.906389121	15.5408929	30.41941321	3.143871794	4.433132465	5.577473756	17.28069522
ENSG00000230550	ERLNC1	0.671995525	0.799395677	3.366922352	0.237426229	0.812326144	NA	0	2.172815229	0	0	1.859157919	0
ENSG00000229242	NA	0.160006437	1.336168064	4.324707576	0.308961482	0.757350827	NA	0	0	0	0	0	0.960038623
ENSG00000228470	NA	2.662534759	-0.225643963	1.772198617	-0.127324308	0.898683722	NA	1.110063779	6.518445687	0	3.546505972	0	4.800193116
ENSG00000152092	ASTN1	27.88881402	1.243456893	0.461400522	2.694962045	0.007039665	0.033857355	13.32076534	17.38252183	19.91118803	25.7121683	35.32400045	55.68224015
ENSG00000231648	NA	0.50108081	1.618622394	3.641858791	0.444449521	0.656717617	NA	0	1.086407615	0	0	0	1.920077247
ENSG00000225920	NA	17.13269251	-0.068889903	0.536122342	-0.128496609	0.897755982	0.948533915	23.31133935	17.38252183	15.71935897	13.2993974	15.80284231	17.28069522
ENSG00000143476	DTL	424.4064111	0.687620246	0.146374309	4.697683973	2.63E-06	4.82E-05	320.808432	367.2057737	347.9218118	374.1563801	567.0431652	569.3029036
ENSG00000121486	TRMT1L	911.6655124	-0.185524057	0.180686006	-1.026776012	0.304525947	0.519344353	1017.928485	1095.098875	745.0976151	941.5973357	884.9591693	785.3115938
ENSG00000228437	NA	0.960793679	2.907933636	2.459652715	1.182253746	0.237105033	NA	0	1.086407615	0	0	3.718315837	0.960038623
ENSG00000057252	SOAT1	1552.042224	-0.365764294	0.119182573	-3.06894108	0.00214819	0.013236648	1601.822032	1577.463856	1759.520247	1769.70648	1285.607701	1318.13303
ENSG00000162852	CNST	1274.013041	-0.063874361	0.161717825	-0.394974155	0.692861961	0.837105304	1140.035501	1133.123142	1435.701452	1461.160461	1200.086436	1273.971253
ENSG00000232792	FTH1P25	0.147771082	-0.844481939	4.327995041	-0.195120819	0.845298364	NA	0	0	0	0.886626493	0	0
ENSG00000273004	NA	5.629423281	1.030552551	0.968409387	1.064170344	0.287251539	0.500335569	4.440255114	2.172815229	8.383658116	1.773252986	8.366210634	8.640347609
ENSG00000143842	SOX13	1137.700502	0.698416636	0.14570421	4.793386788	1.64E-06	3.20E-05	1053.450526	989.7173369	881.3320595	844.9550479	1611.889915	1444.858128
ENSG00000268062	SRP14P4	0.341074373	0.614632366	4.245304512	0.144779335	0.884885098	NA	0	1.086407615	0	0	0	0.960038623
ENSG00000116962	NID1	10212.79663	-0.087241779	0.102502099	-0.851121883	0.394701651	0.607093116	10122.6716	9896.086961	10850.54952	10796.45081	9952.072338	9658.948589
ENSG00000232679	LINC02257	64.26890401	0.910588412	0.335852552	2.711274355	0.006702514	0.032589892	57.72331648	63.01164165	42.96624785	35.46505972	81.80294842	104.6442099
ENSG00000220749	RPL21P28	62.08697361	0.951569742	0.456994221	2.082235831	0.037320934	0.121482079	34.41197713	74.96212541	42.96624785	37.23831271	130.1410543	52.80212428
ENSG00000181450	ZNF678	177.6632013	0.466618175	0.201472543	2.316038539	0.020556165	0.077497985	162.0693117	170.5659955	130.9946581	166.6857807	211.0144238	224.6490378
ENSG00000286285	NA	11.76802925	-1.865411967	0.866879268	-2.15187055	0.031407551	0.107263814	8.880510228	7.604853302	25.15097435	20.39240934	1.859157919	6.720270363
ENSG00000225300	NA	0.790412447	0.348078479	2.746952418	0.126714419	0.899166433	NA	1.110063779	0	0	1.773252986	1.859157919	0
ENSG00000223842	NA	2.602523071	-0.233064762	1.408430076	-0.165478405	0.868567446	NA	1.110063779	4.345630458	1.047957265	4.433132465	3.718315837	0.960038623
ENSG00000162753	SLC9C2	0.320012874	2.340668548	4.204271955	0.556735762	0.57770798	NA	0	0	0	0	0	1.920077247
ENSG00000228247	NA	0.181067936	-0.844481939	4.327995041	-0.195120819	0.845298364	NA	0	1.086407615	0	0	0	0
ENSG00000231424	NA	0.826925351	1.386834062	3.130521168	0.443004212	0.657762688	NA	0	2.172815229	0	0	2.788736878	0
ENSG00000143355	LHX9	304.7597464	0.231252865	0.155439692	1.487733684	0.136821141	0.306248758	284.1763273	309.6261702	276.6607178	281.9472248	343.014636	333.1334023
ENSG00000121644	DESI2	3646.144024	-0.091152864	0.136919354	-0.665741261	0.505576495	0.703581466	3441.197713	3393.937388	3778.933896	4273.539697	3539.836677	3449.418773
ENSG00000174502	SLC26A9	8.661363728	0.191441334	1.114467773	0.171778259	0.863611858	0.931688963	13.32076534	16.29611422	0	3.546505972	12.08452647	6.720270363
ENSG00000224286	LINC01142	0.160006437	1.336168064	4.324707576	0.308961482	0.757350827	NA	0	0	0	0	0	0.960038623
ENSG00000158715	SLC45A3	83.93570177	1.164247088	0.315519217	3.689940339	0.000224307	0.002045977	76.59440072	67.3572721	46.11011964	47.87783063	154.3101072	111.3644803
ENSG00000143195	ILDR2	6.145128515	-1.194386696	0.956805948	-1.248306095	0.211918983	0.411065049	6.660382671	9.777668531	9.431615381	4.433132465	4.647894797	1.920077247
ENSG00000162849	KIF26B	131.4259138	-0.167575696	0.350963976	-0.477472639	0.6330256	0.797349007	104.3459952	82.56697871	180.2486495	178.2119251	137.577686	105.6042486
ENSG00000273416	NA	1.01246476	-0.114679917	2.288525985	-0.050110822	0.960034076	NA	2.220127557	0	1.047957265	0.886626493	0	1.920077247
ENSG00000067533	RRP15	604.0818561	-0.282167087	0.142398002	-1.981538247	0.047530945	0.144669816	585.0036113	618.1659327	687.4599655	677.3826407	514.0571645	542.4218221
ENSG00000228955	RPL7AP82	2.287099055	-0.91742199	1.743530605	-0.526186342	0.598758743	NA	2.220127557	7.604853302	1.047957265	0	0.929578959	1.920077247
ENSG00000271811	NA	12.97593742	1.936399618	0.609376452	3.177673851	0.001484617	0.009728634	7.77044645	5.432038073	7.335700852	6.206385452	22.30989502	28.8011587
ENSG00000287808	NA	4.997371351	0.860500796	1.071565087	0.803031759	0.421956379	0.631617706	1.110063779	8.691260917	4.191829058	1.773252986	5.577473756	8.640347609
ENSG00000287364	LOC105371672	0.66162073	-2.522522237	2.951987081	-0.854516693	0.392818764	NA	1.110063779	1.086407615	0	1.773252986	0	0
ENSG00000260698	NA	17.07391147	-0.201748763	0.53796101	-0.375024879	0.707641964	0.845900724	18.87108423	15.2097066	17.8152735	19.50578285	19.52115815	11.52046348
ENSG00000277007	NA	9.969330204	0.912808103	0.965796953	0.945134586	0.34459017	0.560849705	8.880510228	0	9.431615381	12.4127709	20.4507371	8.640347609
ENSG00000229016	NA	0.160006437	1.336168064	4.324707576	0.308961482	0.757350827	NA	0	0	0	0	0	0.960038623
ENSG00000152104	PTPN14	4217.341264	-0.163507798	0.15598093	-1.048255055	0.294521111	0.508683462	3797.528186	3911.067412	4682.273058	5102.535468	3874.485102	3936.158355
ENSG00000117650	NEK2	163.0736808	1.183101834	0.227336766	5.204181691	1.95E-07	4.83E-06	134.3177172	103.2087234	96.41206834	124.127709	233.3243188	287.0515484
ENSG00000203724	C1orf53	82.65395708	0.201968052	0.271576927	0.743686344	0.457066253	0.664050373	64.38369915	71.70290256	88.02841022	90.43590229	90.16915905	91.20366921
ENSG00000287633	NA	0.174659544	-0.844481939	4.327995041	-0.195120819	0.845298364	NA	0	0	1.047957265	0	0	0
ENSG00000223375	NA	0.328839018	-1.531696847	4.293127965	-0.356778754	0.721257443	NA	0	1.086407615	0	0.886626493	0	0
ENSG00000260855	NA	23.66730883	0.262387304	0.541738987	0.484342663	0.628142703	0.793835614	28.86165824	26.07378275	12.57548717	21.27903583	16.73242127	36.48146768
ENSG00000236206	NA	0.800032186	3.663514496	3.619405157	1.012186903	0.311448697	NA	0	0	0	0	0	4.800193116
ENSG00000168118	RAB4A	770.2246245	-0.02121447	0.151157548	-0.140346746	0.888386032	0.944249984	822.5572599	823.4969718	659.1651194	790.8708318	798.508326	726.7492378
ENSG00000173726	TOMM20	4224.873686	0.022929986	0.13698976	0.167384672	0.867067385	0.933869452	3714.273403	4027.313027	4568.045716	4499.629452	4527.979111	4012.001407
ENSG00000152382	TADA1	159.8431247	0.324771796	0.233827772	1.388935941	0.16485223	0.347663112	157.6290565	169.4795879	148.8099316	114.3748176	201.7186342	167.0467204
ENSG00000143839	REN	10.57161289	1.141119344	0.829649088	1.375424093	0.169000004	0.353591403	3.330191336	17.38252183	4.191829058	5.319758958	12.08452647	21.12084971
ENSG00000176754	LINC00303	0.665029941	2.204040843	3.290969885	0.669723796	0.50303388	NA	1.110063779	0	0	0	0	2.88011587
ENSG00000227953	NA	13.88262206	0.397721319	0.561254818	0.708628785	0.478554869	0.681777268	11.10063779	14.12329899	12.57548717	12.4127709	15.80284231	17.28069522
ENSG00000135829	DHX9	5332.401038	-0.134100072	0.096464466	-1.390149935	0.164483353	0.347143659	5480.384874	5669.96134	5359.253451	5470.485462	5093.163118	4921.157983
ENSG00000228289	NA	31.87725566	-0.501108431	0.415079397	-1.207259224	0.227332329	0.430319966	25.53146691	35.85145128	40.87033332	39.0115657	26.95778982	23.04092696
ENSG00000134717	BTF3L4	1322.647857	0.030167506	0.116670889	0.258569267	0.795967598	0.895845793	1233.280858	1362.355149	1375.967888	1282.061909	1351.607807	1330.613532
ENSG00000116668	SWT1	201.4869479	-0.196526341	0.204607044	-0.960506231	0.336800496	0.552942368	237.5536486	218.3679305	185.4884358	200.3775874	163.6058968	203.5281881
ENSG00000232341	RPL4P2	0.309859653	2.298383222	4.207898145	0.546206952	0.584923688	NA	0	0	0	0	1.859157919	0
ENSG00000287676	NA	6.442683902	-1.282277603	0.959827323	-1.335946136	0.18156688	0.370859614	9.990574007	5.432038073	4.191829058	12.4127709	2.788736878	3.840154493
ENSG00000236792	NA	2.041664761	-0.151707162	1.630883823	-0.09302144	0.925886528	NA	4.440255114	0	3.143871794	0.886626493	1.859157919	1.920077247
ENSG00000143207	COP1	1270.625159	-0.233148582	0.125957289	-1.851013026	0.064167679	0.179786826	1327.636279	1211.34449	1402.16682	1407.076245	1164.762436	1110.764687
ENSG00000230404	NA	0.147771082	-0.844481939	4.327995041	-0.195120819	0.845298364	NA	0	0	0	0.886626493	0	0
ENSG00000236230	NA	2.676828011	0.490302606	1.460946593	0.335606112	0.737167914	NA	0	5.432038073	3.143871794	0.886626493	3.718315837	2.88011587
ENSG00000150681	RGS18	0.886114504	-2.929010332	3.147058735	-0.93071359	0.352001738	NA	0	2.172815229	3.143871794	0	0	0
ENSG00000116906	GNPAT	947.5867383	-0.419541107	0.139713	-3.002878089	0.002674395	0.015805024	1078.981993	1125.518289	966.2165979	968.1961304	820.8182211	725.7891992
ENSG00000092969	TGFB2	121.2451446	-1.21700316	0.264850126	-4.595063552	4.33E-06	7.38E-05	157.6290565	140.1465823	139.3783162	161.3660217	49.26768484	79.68320573
ENSG00000157181	ODR4	708.3718027	-0.583038153	0.146267931	-3.986096951	6.72E-05	0.000751728	734.8622214	744.189216	814.2627945	892.8328785	545.6628491	518.4208566
ENSG00000250762	NA	1.500002143	1.183520222	2.001095902	0.591436033	0.554228303	NA	0	1.086407615	3.143871794	0	0.929578959	3.840154493
ENSG00000227421	LINC01724	0.174659544	-0.844481939	4.327995041	-0.195120819	0.845298364	NA	0	0	1.047957265	0	0	0
ENSG00000227240	NA	1.194480913	0.374172057	2.469402839	0.151523296	0.879562936	NA	3.330191336	0	1.047957265	0	2.788736878	0
ENSG00000076258	FMO4	48.89556159	0.176170492	0.456335884	0.386054435	0.699456354	0.84122849	37.74216847	23.90096752	73.35700852	52.31096309	44.61979005	61.44247189
ENSG00000286073	NA	0.490927589	1.577766726	3.66604003	0.430373568	0.66692392	NA	0	1.086407615	0	0	1.859157919	0
ENSG00000231084	NA	10.99905508	-0.326028322	1.021047231	-0.319307778	0.749493135	0.870236798	22.20127557	0	12.57548717	12.4127709	12.08452647	6.720270363
ENSG00000117697	NSL1	582.4496026	0.165041106	0.139810217	1.180465278	0.237815213	0.442841358	597.2143128	589.9193347	513.4990596	539.0689078	637.6911661	617.3048348
ENSG00000162669	HFM1	2.307533395	0.469635969	1.451372907	0.323580499	0.746255654	NA	0	3.259222844	3.143871794	1.773252986	2.788736878	2.88011587
ENSG00000132681	ATP1A4	0.349319088	-1.609572039	4.322607832	-0.372361339	0.709623835	NA	0	0	2.095914529	0	0	0
ENSG00000143641	GALNT2	5493.549837	-0.326205059	0.129695128	-2.515168182	0.011897561	0.050915428	6208.586713	6388.076774	5500.727681	5466.938956	5006.712275	4390.256624
ENSG00000227630	LINC01132	2.306645289	1.258621094	1.56792941	0.802728162	0.422131872	NA	1.110063779	4.345630458	0	0.886626493	5.577473756	1.920077247
ENSG00000010932	FMO1	0.678908459	-0.736836226	3.495677024	-0.210784984	0.833055056	NA	0	0	3.143871794	0	0.929578959	0
ENSG00000010072	SPRTN	492.5737211	-0.277674716	0.187715263	-1.479233556	0.139077904	0.309907262	487.3179988	457.3776057	581.6162818	565.6677026	369.0428468	494.419891
ENSG00000135766	EGLN1	787.3582782	0.587494641	0.140735933	4.174446641	2.99E-05	0.000379989	591.6639939	669.2270906	717.8507262	718.1674594	1036.48054	990.7598592
ENSG00000213051	RPL5P5	0.63736689	0.904030205	2.596062886	0.348231243	0.727666526	NA	0	0	1.047957265	0.886626493	0.929578959	0.960038623
ENSG00000168243	GNG4	137.3123492	2.516919081	0.395959837	6.356500951	2.06E-10	9.96E-09	42.18242358	35.85145128	50.3019487	84.22951684	417.3809527	193.9278019
ENSG00000224939	LINC00184	4.553280175	-0.379265284	1.245073516	-0.304612763	0.760661098	NA	2.220127557	1.086407615	8.383658116	7.979638438	0.929578959	6.720270363
ENSG00000116183	PAPPA2	152.4793652	2.184356079	0.480154551	4.54927705	5.38E-06	8.96E-05	34.41197713	28.24659798	108.9875555	107.2818057	339.2963201	296.6519346
ENSG00000232194	NA	2.02515331	3.387553082	1.891719547	1.790726901	0.073337131	NA	0	0	0	1.773252986	5.577473756	4.800193116
ENSG00000231612	NA	0.678908459	-0.736836226	3.495677024	-0.210784984	0.833055056	NA	0	0	3.143871794	0	0.929578959	0
ENSG00000230849	NA	0.814685293	2.619367837	3.073560559	0.852225875	0.394088738	NA	0	0	1.047957265	0	0	3.840154493
ENSG00000170382	LRRN2	6.036916339	-1.43819271	1.026502359	-1.401061281	0.161195749	0.342443535	3.330191336	7.604853302	6.287743587	13.2993974	1.859157919	3.840154493
ENSG00000272362	NA	0.320012874	2.340668548	4.204271955	0.556735762	0.57770798	NA	0	0	0	0	0	1.920077247
ENSG00000233583	NA	0.322430626	-1.531627026	4.324106581	-0.354206585	0.723184069	NA	0	0	1.047957265	0.886626493	0	0
ENSG00000066027	PPP2R5A	1209.49249	-0.106108292	0.133875424	-0.792589775	0.428016868	0.636789538	1277.683409	1339.540589	1135.985675	1202.265525	1222.396331	1079.083413
ENSG00000286263	NA	0.320012874	2.340668548	4.204271955	0.556735762	0.57770798	NA	0	0	0	0	0	1.920077247
ENSG00000227006	LOC124904542	6.658818916	-0.180395573	0.855606512	-0.210839411	0.833012584	0.916465659	7.77044645	8.691260917	4.191829058	7.093011945	8.366210634	3.840154493
ENSG00000173728	SPMIP3	1.228451219	-0.575270333	2.249855407	-0.255692135	0.798188568	NA	0	0	1.047957265	4.433132465	0.929578959	0.960038623
ENSG00000135828	RNASEL	309.3615462	0.387095409	0.194956758	1.985544961	0.047083873	0.143748327	329.6889422	305.2805397	255.7015725	232.2961412	359.7470572	373.4550244
ENSG00000185523	SPATA45	0.914702063	-2.968730265	3.184293336	-0.932304267	0.351179303	NA	4.440255114	0	1.047957265	0	0	0
ENSG00000116711	PLA2G4A	329.3373007	-1.569460612	0.189257701	-8.292717289	1.11E-16	1.45E-14	412.9437256	451.9455677	401.3676323	424.6940902	118.9861068	166.0866818
ENSG00000285665	NA	6.93369008	0.45170286	0.853635235	0.52915208	0.596699956	0.772024409	6.660382671	5.432038073	7.335700852	5.319758958	13.01410543	3.840154493
ENSG00000228208	LINC02869	0.335997762	0.59141579	4.266920185	0.13860484	0.889762418	NA	0	1.086407615	0	0	0.929578959	0
ENSG00000273384	NA	3.214955208	0.058034795	1.490090336	0.038947166	0.968932512	NA	0	8.691260917	3.143871794	0.886626493	4.647894797	1.920077247
ENSG00000238061	NA	0.642641365	0.887596294	2.9247588	0.30347675	0.761526564	NA	1.110063779	0	0	0.886626493	1.859157919	0
ENSG00000234915	NA	0.37002126	-1.634318053	4.32166087	-0.378168973	0.705305073	NA	2.220127557	0	0	0	0	0
ENSG00000143845	ETNK2	406.1922532	0.349464063	0.166102373	2.103907713	0.035386498	0.117133883	341.8996438	330.2679148	399.2717178	416.7144517	483.3810588	465.6187323
ENSG00000157060	SHCBP1L	0.819520797	-2.83123452	3.198528215	-0.885167905	0.37606608	NA	0	0	3.143871794	1.773252986	0	0
ENSG00000224260	NA	0.494870283	1.577783642	3.655677117	0.431598194	0.666033471	NA	1.110063779	0	0	0	1.859157919	0
ENSG00000213045	NA	0.349319088	-1.609572039	4.322607832	-0.372361339	0.709623835	NA	0	0	2.095914529	0	0	0
ENSG00000123684	LPGAT1	1829.526706	0.084131591	0.168730327	0.498615702	0.618050141	0.786971995	1513.01693	1587.241525	1989.022888	2084.458885	1912.143919	1891.276088
ENSG00000228044	LOC101927787	1.425361585	1.934872515	1.903380007	1.016545571	0.309369658	NA	1.110063779	0	0	1.773252986	2.788736878	2.88011587
ENSG00000225338	RPL23AP18	1.62671643	0.297720802	1.909048855	0.155952427	0.87607052	NA	0	2.172815229	2.095914529	1.773252986	3.718315837	0
ENSG00000237457	BRINP3-DT	0.147771082	-0.844481939	4.327995041	-0.195120819	0.845298364	NA	0	0	0	0.886626493	0	0
ENSG00000225171	DUTP6	2.797520228	1.378331944	1.256063416	1.097342639	0.272491638	NA	2.220127557	1.086407615	3.143871794	0.886626493	4.647894797	4.800193116
ENSG00000235386	NA	0.649800109	2.162265877	3.313794607	0.652504495	0.514075774	NA	1.110063779	0	0	0	2.788736878	0
ENSG00000123836	PFKFB2	120.8253424	-0.619481502	0.239699674	-2.584406948	0.009754662	0.043482351	154.2988652	131.4553214	142.522188	118.8079501	79.9437905	97.92393957
ENSG00000213690	NA	1.969508906	2.427026525	1.742859772	1.392554103	0.16375467	NA	2.220127557	0	1.047957265	0	2.788736878	5.76023174
ENSG00000229832	NA	1.809399116	-2.392292695	2.19856313	-1.088116444	0.276543705	NA	1.110063779	0	5.239786323	3.546505972	0	0.960038623
ENSG00000237514	NA	1.092915492	0.572386702	2.181420639	0.262391715	0.79301946	NA	0	0	1.047957265	2.659879479	0.929578959	1.920077247
ENSG00000287856	NA	0.455548602	-0.029504506	3.904349883	-0.007556829	0.99397058	NA	0	0	0	1.773252986	0	0.960038623
ENSG00000226375	NA	0.965071991	-0.090797542	2.303429416	-0.039418418	0.968556796	NA	1.110063779	0	1.047957265	1.773252986	1.859157919	0
ENSG00000203705	TATDN3	192.4558131	0.169613914	0.223998594	0.757209727	0.448924224	0.656802252	203.1416715	215.1087077	175.0088632	146.2933714	191.4932656	223.6889992
ENSG00000224040	NA	0.799455461	2.588181454	2.605205061	0.993465541	0.320483135	NA	0	0	1.047957265	0	2.788736878	0.960038623
ENSG00000228686	NA	2.251695831	-1.610123629	1.65293889	-0.974097493	0.330008134	NA	1.110063779	5.432038073	4.191829058	0.886626493	0.929578959	0.960038623
ENSG00000279838	NA	5.82373951	1.104575498	1.005653773	1.098365589	0.272044882	0.482917966	2.220127557	9.777668531	3.143871794	1.773252986	6.507052715	11.52046348
ENSG00000174175	SELP	0.534329718	-2.197169379	3.669573211	-0.598753384	0.549337352	NA	1.110063779	0	2.095914529	0	0	0
ENSG00000241475	NA	0.295542164	-1.485483609	4.325292454	-0.343441195	0.731266573	NA	0	0	0	1.773252986	0	0
ENSG00000008118	CAMK1G	104.0406897	0.055105001	0.362451414	0.152034173	0.879159983	0.939746165	123.2170794	147.7514356	63.92539314	76.2498784	118.0565278	95.0438237
ENSG00000171161	ZNF672	1079.399844	0.554652197	0.113738414	4.876559955	1.08E-06	2.23E-05	928.0133188	928.8785105	970.4084269	907.0189024	1399.945913	1342.133995
ENSG00000282097	NA	1.44731119	-0.032442487	2.293385547	-0.014146111	0.988713413	NA	0	0	3.143871794	2.659879479	0	2.88011587
ENSG00000261453	NA	0.692451886	-2.575487462	2.927060429	-0.879888723	0.378919595	NA	2.220127557	0	1.047957265	0.886626493	0	0
ENSG00000196878	LAMB3	391.9074577	0.731873347	0.167382275	4.37246624	1.23E-05	0.000179817	327.4688147	347.6504367	304.955564	304.9995136	593.071376	473.2990413
ENSG00000225561	NA	2.431606141	-4.385980796	1.892532427	-2.317519496	0.02047545	NA	4.440255114	4.345630458	3.143871794	2.659879479	0	0
ENSG00000074964	ARHGEF10L	1025.046171	0.37068682	0.160157979	2.314507354	0.020639908	0.077754844	1078.981993	996.2357826	860.3729142	800.6237233	1185.213173	1228.849438
ENSG00000240963	NA	0.174659544	-0.844481939	4.327995041	-0.195120819	0.845298364	NA	0	0	1.047957265	0	0	0
ENSG00000198929	NOS1AP	49.33718674	0.337095539	0.361407356	0.932730152	0.350959313	0.566390872	38.85223225	40.19708174	53.44582049	48.76445712	42.76063213	72.00289674
ENSG00000230628	NA	1.031419888	-3.153405331	2.683109485	-1.175280155	0.239882651	NA	1.110063779	0	4.191829058	0.886626493	0	0
ENSG00000227579	NA	0.160006437	1.336168064	4.324707576	0.308961482	0.757350827	NA	0	0	0	0	0	0.960038623
ENSG00000174606	ANGEL2	976.9124439	0.151185485	0.144921811	1.043221058	0.296845923	0.51123607	951.3246582	1078.802761	843.6055979	895.492758	1044.84675	1047.402138
ENSG00000233304	NA	0.18501063	-0.844481939	4.327995041	-0.195120819	0.845298364	NA	1.110063779	0	0	0	0	0
ENSG00000227887	NA	3.442166827	0.976255051	1.361887777	0.716839572	0.473473091	NA	0	1.086407615	2.095914529	7.093011945	5.577473756	4.800193116
ENSG00000116903	EXOC8	726.1960926	-0.29113185	0.146445592	-1.987986426	0.046813191	0.143207245	701.560308	735.4979551	790.1597774	865.3474572	607.9446394	656.6664183
ENSG00000233827	NA	0.18501063	-0.844481939	4.327995041	-0.195120819	0.845298364	NA	1.110063779	0	0	0	0	0
ENSG00000198797	BRINP2	6.554726144	2.710984138	1.013011782	2.676162495	0.007447053	0.035313673	0	2.172815229	5.239786323	1.773252986	17.66200023	12.4805021
ENSG00000151414	NEK7	3712.915591	-0.030017717	0.142487117	-0.210669689	0.833145028	0.916516234	3284.678721	3506.92378	4052.450742	4109.513795	3463.611202	3860.315304
ENSG00000177614	PGBD5	23.14159171	-0.915951473	0.621937567	-1.472738618	0.140821529	0.312603709	16.65095668	15.2097066	45.06216237	32.80518024	19.52115815	9.600386233
ENSG00000287157	NA	0.160006437	1.336168064	4.324707576	0.308961482	0.757350827	NA	0	0	0	0	0	0.960038623
ENSG00000183831	ANKRD45	3.663400472	1.103758189	1.212045258	0.91065757	0.362475827	NA	2.220127557	6.518445687	1.047957265	0.886626493	6.507052715	4.800193116
ENSG00000197472	ZNF695	6.925240038	0.18682612	0.869930589	0.2147598	0.829954596	0.914537789	2.220127557	10.86407615	6.287743587	7.093011945	8.366210634	6.720270363
ENSG00000136643	RPS6KC1	1905.728354	-0.553033307	0.112786728	-4.903354481	9.42E-07	1.97E-05	2066.938756	2039.187093	2170.319495	2251.144666	1412.960018	1493.820098
ENSG00000236317	RPS28P2	0.18501063	-0.844481939	4.327995041	-0.195120819	0.845298364	NA	1.110063779	0	0	0	0	0
ENSG00000162877	PM20D1	4.059651865	0.5681518	1.08078121	0.52568623	0.599106233	NA	1.110063779	4.345630458	3.143871794	5.319758958	3.718315837	6.720270363
ENSG00000225401	NA	0.709961716	-0.804916629	3.461852393	-0.232510384	0.816141623	NA	3.330191336	0	0	0	0.929578959	0
ENSG00000227237	ZNF692-DT	0.591084329	-2.37232619	4.265201389	-0.556204965	0.578070745	NA	0	0	0	3.546505972	0	0
ENSG00000069248	NUP133	1376.529626	0.029466746	0.12486197	0.235994561	0.81343689	0.905261734	1470.834507	1343.886219	1334.049598	1320.186848	1483.608019	1306.612566
ENSG00000253148	RGS21	0.349319088	-1.609572039	4.322607832	-0.372361339	0.709623835	NA	0	0	2.095914529	0	0	0
ENSG00000090104	RGS1	0.690974889	-2.574152765	3.407471751	-0.755443611	0.449982854	NA	0	3.259222844	0	0.886626493	0	0
ENSG00000285280	RGS2-AS1	14.08919705	-0.278758236	0.592734405	-0.470291979	0.638146427	0.800737905	18.87108423	13.03689137	14.6714017	13.2993974	9.295789593	15.36061797
ENSG00000232892	RGS5-AS1	0.147771082	-0.844481939	4.327995041	-0.195120819	0.845298364	NA	0	0	0	0.886626493	0	0
ENSG00000236468	EEF1A1P44	0.154929827	1.312720627	4.32663089	0.303404811	0.76158138	NA	0	0	0	0	0.929578959	0
ENSG00000185220	PGBD2	222.2511683	0.020655951	0.241795417	0.085427387	0.931921621	0.967108341	206.4718628	293.3300559	168.7211196	216.3368643	224.9581082	223.6889992
ENSG00000162769	FLVCR1	172.8944625	-0.067213383	0.231935452	-0.289793486	0.771974231	0.882704185	150.9686739	170.5659955	185.4884358	195.0578285	198.0003183	137.2855231
ENSG00000133065	SLC41A1	2448.91758	-0.399480535	0.145675258	-2.742267575	0.006101661	0.030154105	2422.159165	2361.850154	2900.745708	2969.312125	1975.355289	2064.08304
ENSG00000042781	USH2A	12.48998438	-1.341296607	0.72541894	-1.848995848	0.064458412	0.180253205	13.32076534	13.03689137	22.00710255	14.18602389	2.788736878	9.600386233
ENSG00000234754	LINC02817	2.419102955	-1.769238222	2.140434586	-0.826578973	0.408475739	NA	0	0	7.335700852	5.319758958	1.859157919	0
ENSG00000233084	RPL23AP25	8.663860826	0.312335026	1.055754788	0.295840502	0.767351891	0.880097704	6.660382671	9.777668531	15.71935897	0	10.22536855	9.600386233
ENSG00000227815	LOC100129734	1.477056375	1.216470222	1.791651969	0.678965694	0.497159599	NA	1.110063779	0	2.095914529	0.886626493	0.929578959	3.840154493
ENSG00000228863	NA	3.419134496	-1.630367713	1.751889132	-0.93063407	0.352042885	NA	1.110063779	0	9.431615381	7.093011945	0	2.88011587
ENSG00000226876	SMYD3-AS1	1.088174499	-3.248973356	2.978125654	-1.090945693	0.27529678	NA	0	0	2.095914529	4.433132465	0	0
ENSG00000277462	ZNF670	104.4865384	-0.110618007	0.304278695	-0.363541745	0.716200235	0.850877454	85.47491095	92.34464724	104.7957265	145.4067449	82.73252738	116.1646734
ENSG00000225591	NA	0.591084329	-2.37232619	4.265201389	-0.556204965	0.578070745	NA	0	0	0	3.546505972	0	0
ENSG00000035687	ADSS2	1881.362876	-0.313472383	0.105422311	-2.973491843	0.002944322	0.017030733	1944.83174	2030.495832	2062.379897	2011.755513	1654.650548	1584.063728
ENSG00000230124	ACBD6	1423.735194	0.012380737	0.11385154	0.108744577	0.913405084	0.956925726	1382.029404	1373.219225	1456.660598	1466.48022	1487.326335	1376.695386
ENSG00000226723	NA	2.067611925	0.710247944	1.553949127	0.457059972	0.64762794	NA	0	2.172815229	1.047957265	3.546505972	3.718315837	1.920077247
ENSG00000272672	NA	0.174659544	-0.844481939	4.327995041	-0.195120819	0.845298364	NA	0	0	1.047957265	0	0	0
ENSG00000235096	NA	0.295542164	-1.485483609	4.325292454	-0.343441195	0.731266573	NA	0	0	0	1.773252986	0	0
ENSG00000007341	ST7L	404.4617916	-0.383436804	0.141721043	-2.705574249	0.00681864	0.033049668	439.5852563	421.5261545	439.0940938	453.9527645	333.7188464	338.893634
ENSG00000286747	NA	11.59909172	1.17963496	0.809416002	1.457390213	0.145008697	0.319019134	5.550318893	3.259222844	9.431615381	14.18602389	8.366210634	28.8011587
ENSG00000236069	NA	1.474061899	1.839641176	1.920460724	0.957916584	0.338104823	NA	1.110063779	0	2.095914529	0	3.718315837	1.920077247
ENSG00000236244	NA	0.523978632	-2.174685305	4.286640962	-0.507316877	0.611932499	NA	0	0	3.143871794	0	0	0
ENSG00000143324	XPR1	1737.872557	-0.469381319	0.121914987	-3.850070704	0.000118084	0.001200177	2052.507926	1905.558956	1896.802649	1806.058166	1305.128859	1461.178785
ENSG00000225222	CHCHD4P5	0.147771082	-0.844481939	4.327995041	-0.195120819	0.845298364	NA	0	0	0	0.886626493	0	0
ENSG00000118193	KIF14	318.4928262	1.353919594	0.156144221	8.670955515	4.29E-18	6.72E-16	209.8020541	220.5407458	214.8312392	194.171202	550.3107439	521.3009724
ENSG00000198842	STYXL2	0.147771082	-0.844481939	4.327995041	-0.195120819	0.845298364	NA	0	0	0	0.886626493	0	0
ENSG00000286619	NA	339.6807311	0.051574936	0.161924331	0.318512579	0.750096154	0.870468724	325.2486871	336.7863605	316.4830939	363.5168622	321.6343199	374.4150631
ENSG00000198756	COLGALT2	85.231901	1.378156821	0.280608837	4.911309416	9.05E-07	1.90E-05	72.1541456	44.5427122	54.49377775	51.4243366	152.4509493	136.3254845
ENSG00000178596	NA	0.174659544	-0.844481939	4.327995041	-0.195120819	0.845298364	NA	0	0	1.047957265	0	0	0
ENSG00000054282	SDCCAG8	531.5531674	0.004912786	0.180843598	0.02716594	0.978327382	0.989488356	600.5445042	583.400889	422.3267776	517.789872	539.1557964	526.1011655
ENSG00000183780	SLC35F3	141.3872563	-0.868822184	0.225261587	-3.85694781	0.000114812	0.001173506	176.5001408	186.8621097	153.0017606	149.8398773	96.67621177	85.44343747
ENSG00000162702	ZNF281	1031.505453	-0.145250887	0.16480244	-0.881363695	0.378121001	0.591494617	963.5353597	920.1872495	1139.129547	1238.617211	1002.086118	925.4772328
ENSG00000238272	NA	0.154929827	1.312720627	4.32663089	0.303404811	0.76158138	NA	0	0	0	0	0.929578959	0
ENSG00000235060	NA	0.555031889	-2.24826901	4.28267275	-0.524968668	0.599604972	NA	3.330191336	0	0	0	0	0
ENSG00000143194	MAEL	0.181067936	-0.844481939	4.327995041	-0.195120819	0.845298364	NA	0	1.086407615	0	0	0	0
ENSG00000054267	ARID4B	2176.967166	-0.459774972	0.117986867	-3.896831769	9.75E-05	0.001019968	2327.803744	2237.999686	2487.850546	2525.112252	1669.523811	1813.512959
ENSG00000287921	NA	0.332781712	-1.531739541	4.274523896	-0.358341555	0.720087723	NA	1.110063779	0	0	0.886626493	0	0
ENSG00000175137	SH3BP5L	1357.509159	0.091868696	0.121958213	0.753280112	0.451281607	0.658992882	1425.321892	1329.76292	1315.186367	1243.93697	1474.312229	1356.534575
ENSG00000134245	WNT2B	152.8391327	0.616759286	0.215014313	2.868456877	0.004124794	0.022131374	129.8774621	109.7271691	143.5701452	135.6538534	182.197476	216.0086902
ENSG00000227373	RABGAP1L-DT	1.096329406	1.350679301	2.466119891	0.547694095	0.583901968	NA	0	1.086407615	0	1.773252986	3.718315837	0
ENSG00000228175	NA	18.26489826	0.50960663	0.550015312	0.926531715	0.354169723	0.569582228	19.98114801	10.86407615	19.91118803	13.2993974	16.73242127	28.8011587
ENSG00000069275	NUCKS1	7356.23849	0.246460737	0.102923371	2.394604202	0.016638315	0.065855727	6527.175018	6866.096124	7157.548117	7153.302546	8398.745897	8034.563238
ENSG00000237317	NA	0.174659544	-0.844481939	4.327995041	-0.195120819	0.845298364	NA	0	0	1.047957265	0	0	0
ENSG00000187889	FYB2	1.372716362	-1.932863225	2.263461313	-0.853941357	0.393137483	NA	3.330191336	2.172815229	0	1.773252986	0	0.960038623
ENSG00000097046	CDC7	160.2900618	0.598569758	0.289785365	2.065562418	0.038869816	0.124770481	156.5189928	185.7757021	96.41206834	109.0550586	198.9298973	215.0486516
ENSG00000235605	RPS15P2	1.757416654	1.720405535	1.75482849	0.980383864	0.326896672	NA	0	2.172815229	0	1.773252986	3.718315837	2.88011587
ENSG00000224857	NA	0.174659544	-0.844481939	4.327995041	-0.195120819	0.845298364	NA	0	0	1.047957265	0	0	0
ENSG00000273367	NA	0.160006437	1.336168064	4.324707576	0.308961482	0.757350827	NA	0	0	0	0	0	0.960038623
ENSG00000236358	NA	0.147771082	-0.844481939	4.327995041	-0.195120819	0.845298364	NA	0	0	0	0.886626493	0	0
ENSG00000203737	GPR52	0.85281765	-2.881116298	2.785455205	-1.034343074	0.300975807	NA	0	1.086407615	3.143871794	0.886626493	0	0
ENSG00000185420	SMYD3	377.6364412	-0.328755809	0.158857473	-2.069501688	0.038499033	0.123891563	402.9531516	359.6009204	434.9022648	422.9208372	313.2681093	332.1733636
ENSG00000076321	KLHL20	1245.647733	-0.357460982	0.112997116	-3.163452258	0.001559099	0.010156578	1273.243154	1378.651263	1365.488316	1358.311787	1039.269276	1058.922601
ENSG00000272175	NA	1.94957635	-4.063813531	2.160155499	-1.881259721	0.059936597	NA	1.110063779	7.604853302	2.095914529	0.886626493	0	0
ENSG00000213070	HMGB3P6	0.37002126	-1.634318053	4.32166087	-0.378168973	0.705305073	NA	2.220127557	0	0	0	0	0
ENSG00000282265	NA	0.174659544	-0.844481939	4.327995041	-0.195120819	0.845298364	NA	0	0	1.047957265	0	0	0
ENSG00000117280	RAB29	497.7270804	0.047384993	0.153800371	0.308094141	0.758010699	0.874620975	518.3997846	537.7717692	478.9164699	434.4469816	493.6064274	523.2210497
ENSG00000136636	KCTD3	1269.84975	-0.073520777	0.159127777	-0.462023531	0.644064446	0.804658701	1154.46633	1134.20955	1424.173922	1451.407569	1171.269489	1283.571639
ENSG00000225486	NA	2.18140524	-0.30972338	1.68259119	-0.184075242	0.853954429	NA	0	6.518445687	1.047957265	1.773252986	2.788736878	0.960038623
ENSG00000163874	ZC3H12A	339.6998388	-0.813755733	0.189233194	-4.30028006	1.71E-05	0.000234195	340.78958	358.5145128	459.0052819	428.2405962	221.2397923	230.4092696
ENSG00000054392	HHAT	271.0313847	0.589725853	0.193034565	3.055027238	0.002250401	0.013738963	194.2611612	219.4543381	274.5648033	239.3891531	363.4653731	335.0534795
ENSG00000188739	RBM34	21.15988271	-0.676102694	0.478032754	-1.414343869	0.157260962	0.336389523	24.42140313	24.98737514	25.15097435	22.16566233	14.87326335	15.36061797
ENSG00000273198	NA	0.635482621	-0.637484499	3.047585416	-0.209176909	0.834310137	NA	1.110063779	0	0	1.773252986	0.929578959	0
ENSG00000203730	TEDDM1	0.66483678	-0.702707592	3.02268549	-0.232477906	0.816166846	NA	0	2.172815229	0	0.886626493	0.929578959	0
ENSG00000273483	NA	2.19773072	2.288135348	1.649394579	1.387257711	0.165363193	NA	0	0	1.047957265	2.659879479	3.718315837	5.76023174
ENSG00000261729	GS1-204I12.4	0.833838285	0.25035848	3.184625437	0.078614733	0.937339068	NA	0	0	3.143871794	0	1.859157919	0
ENSG00000215796	LOC100420880	0.917167761	-2.971590198	3.125166152	-0.950858307	0.341676309	NA	3.330191336	2.172815229	0	0	0	0
ENSG00000143341	HMCN1	325.8589974	-0.372519298	0.157345704	-2.367521251	0.017907692	0.069648404	367.4311107	322.6630615	353.1615981	367.0633681	277.9441088	266.8907373
ENSG00000229739	PDC-AS1	13.88394554	-0.681016989	0.62814609	-1.08416975	0.278289541	0.489995223	16.65095668	9.777668531	22.00710255	15.07265038	11.15494751	8.640347609
ENSG00000116703	PDC	58.69725177	0.045815284	0.325717249	0.14065968	0.888138799	0.944109553	43.29248736	54.32038073	73.35700852	61.17722802	57.63389548	62.40251051
ENSG00000273874	MIR6859-2	0.719340348	-2.624434494	3.33527223	-0.786872649	0.43135642	NA	2.220127557	0	2.095914529	0	0	0
ENSG00000243267	RN7SL614P	2.021346154	-0.690926102	1.655634035	-0.417318131	0.676445728	NA	1.110063779	2.172815229	4.191829058	1.773252986	0	2.88011587
ENSG00000239149	SNORA59B	5.324116691	0.319945028	0.943248482	0.339194851	0.734462948	0.861457249	6.660382671	6.518445687	2.095914529	4.433132465	7.436631674	4.800193116
ENSG00000207237	RNU6-110P	0.320012874	2.340668548	4.204271955	0.556735762	0.57770798	NA	0	0	0	0	0	1.920077247
ENSG00000206627	RNU6-969P	0.957162894	-3.063617069	2.710810164	-1.130148142	0.258413807	NA	1.110063779	1.086407615	0	3.546505972	0	0
ENSG00000207508	RNU6-1237P	0.320012874	2.340668548	4.204271955	0.556735762	0.57770798	NA	0	0	0	0	0	1.920077247
ENSG00000263675	MIR5581	7.811891311	-0.062011458	0.789921823	-0.078503286	0.937427717	0.969751132	9.990574007	6.518445687	6.287743587	8.866264931	4.647894797	10.56042486
ENSG00000251767	RNU7-8P	1.823788787	0.64009324	1.900567311	0.336790618	0.736274746	NA	1.110063779	3.259222844	0	1.773252986	0	4.800193116
ENSG00000199318	RNA5SP52	0.18501063	-0.844481939	4.327995041	-0.195120819	0.845298364	NA	1.110063779	0	0	0	0	0
ENSG00000200839	RNA5SP48	3.376171338	0.52150715	1.224796785	0.425790757	0.670260323	NA	1.110063779	1.086407615	4.191829058	5.319758958	2.788736878	5.76023174
ENSG00000264271	RN7SL488P	0.154929827	1.312720627	4.32663089	0.303404811	0.76158138	NA	0	0	0	0	0.929578959	0
ENSG00000251720	RNU7-123P	0.174659544	-0.844481939	4.327995041	-0.195120819	0.845298364	NA	0	0	1.047957265	0	0	0
ENSG00000212248	RNU6-750P	0.160006437	1.336168064	4.324707576	0.308961482	0.757350827	NA	0	0	0	0	0	0.960038623
ENSG00000207234	RNU6-125P	3.900396308	0.204803917	1.381196212	0.148280103	0.882121717	NA	4.440255114	3.259222844	0	7.093011945	0.929578959	7.680308986
ENSG00000211575	MIR760	2.997302713	-2.108922125	1.513980254	-1.39296541	0.163630251	NA	4.440255114	2.172815229	4.191829058	5.319758958	1.859157919	0
ENSG00000244256	RN7SL130P	2.651469195	0.477783222	1.797881507	0.265747893	0.790433376	NA	1.110063779	6.518445687	0	1.773252986	6.507052715	0
ENSG00000272051	NA	0.366078566	-1.632475296	4.154399318	-0.392950983	0.694355685	NA	1.110063779	1.086407615	0	0	0	0
ENSG00000252797	RN7SKP272	0.334665981	0.614710044	4.273927875	0.143827894	0.885636376	NA	0	0	1.047957265	0	0	0.960038623
ENSG00000222069	RN7SKP285	0.181067936	-0.844481939	4.327995041	-0.195120819	0.845298364	NA	0	1.086407615	0	0	0	0
ENSG00000283296	MIR4256	3.699976988	1.329811075	1.402545641	0.948141034	0.343057661	NA	0	2.172815229	3.143871794	4.433132465	0.929578959	11.52046348
ENSG00000194297	RNU1-75P	0.160006437	1.336168064	4.324707576	0.308961482	0.757350827	NA	0	0	0	0	0	0.960038623
ENSG00000206880	RNU6-1310P	0.160006437	1.336168064	4.324707576	0.308961482	0.757350827	NA	0	0	0	0	0	0.960038623
ENSG00000276839	NA	0.898931287	-2.947158519	3.195417103	-0.922307925	0.356367981	NA	0	4.345630458	1.047957265	0	0	0
ENSG00000283575	LOC124904687	0.154929827	1.312720627	4.32663089	0.303404811	0.76158138	NA	0	0	0	0	0.929578959	0
ENSG00000201544	SNORA16B	0.320012874	2.340668548	4.204271955	0.556735762	0.57770798	NA	0	0	0	0	0	1.920077247
ENSG00000252906	SCARNA3	0.900408283	-2.944759857	2.720596265	-1.082395023	0.279077039	NA	2.220127557	1.086407615	2.095914529	0	0	0
ENSG00000206692	NA	0.174659544	-0.844481939	4.327995041	-0.195120819	0.845298364	NA	0	0	1.047957265	0	0	0
ENSG00000207181	SNORA14B	2.984198257	0.225649745	1.171393534	0.192633593	0.847245934	NA	3.330191336	2.172815229	3.143871794	2.659879479	3.718315837	2.88011587
ENSG00000239494	RN7SL333P	6.765839809	-0.030544412	0.865919636	-0.035273957	0.97186129	0.986972306	9.990574007	8.691260917	4.191829058	4.433132465	4.647894797	8.640347609
ENSG00000200033	RNU6-403P	5.214615719	-1.181475101	0.989241689	-1.19432401	0.232351249	0.436666909	5.550318893	7.604853302	6.287743587	6.206385452	3.718315837	1.920077247
ENSG00000202184	RNU6-1283P	0.661087247	2.204051085	3.297748417	0.668350282	0.503910024	NA	0	1.086407615	0	0	0	2.88011587
ENSG00000241395	RN7SL344P	0.309859653	2.298383222	4.207898145	0.546206952	0.584923688	NA	0	0	0	0	1.859157919	0
ENSG00000200495	RNU6-1205P	0.160006437	1.336168064	4.324707576	0.308961482	0.757350827	NA	0	0	0	0	0	0.960038623
ENSG00000201944	LOC124900423	1.123194159	-0.400288534	2.489376307	-0.160798724	0.87225193	NA	2.220127557	0	0	2.659879479	1.859157919	0
ENSG00000243051	RN7SL269P	0.79437885	2.577009808	3.095544736	0.832489926	0.405132462	NA	0	0	1.047957265	0	3.718315837	0
ENSG00000212205	NA	0.690974889	-2.574152765	3.407471751	-0.755443611	0.449982854	NA	0	3.259222844	0	0.886626493	0	0
ENSG00000252879	RN7SKP98	0.517792342	-2.157235049	3.699822724	-0.583064436	0.559849924	NA	2.220127557	0	0	0.886626493	0	0
ENSG00000252612	NA	1.029200001	-0.19378322	2.560097113	-0.075693699	0.939662789	NA	2.220127557	0	2.095914529	0	1.859157919	0
ENSG00000206762	RNU6-418P	0.78272022	2.608442419	2.625273463	0.993588841	0.320423079	NA	0	0	0	0.886626493	0.929578959	2.88011587
ENSG00000264500	MIR3124	7.325730383	-0.220916578	0.967795109	-0.228267921	0.819437961	0.908303117	7.77044645	9.777668531	11.52752991	1.773252986	10.22536855	2.88011587
ENSG00000230175	RPS13P1	0.154929827	1.312720627	4.32663089	0.303404811	0.76158138	NA	0	0	0	0	0.929578959	0
ENSG00000273365	NA	0.362135872	-1.634318053	4.32166087	-0.378168973	0.705305073	NA	0	2.172815229	0	0	0	0
ENSG00000224358	NA	16.7577688	-0.151418071	0.549213368	-0.275699901	0.782778571	0.888329265	24.42140313	16.29611422	13.62344444	15.07265038	16.73242127	14.40057935
ENSG00000162545	CAMK2N1	3442.687656	0.721847499	0.122499295	5.892666546	3.80E-09	1.45E-07	2550.926563	2790.981162	3032.788323	2945.37321	4844.035957	4492.020718
ENSG00000090432	MUL1	1371.938207	-0.055324471	0.133380662	-0.414786297	0.678298352	0.827863096	1302.104812	1270.010501	1482.859529	1501.945279	1375.77686	1298.932257
ENSG00000183114	FAM43B	8.521038263	1.316064772	0.760184393	1.731244135	0.083408231	0.216407315	4.440255114	9.777668531	4.191829058	4.433132465	15.80284231	12.4805021
ENSG00000158825	CDA	61.48432281	-0.01570521	0.357965041	-0.043873587	0.965005169	0.984123476	66.60382671	86.91260917	49.25399143	44.33132465	62.28179027	59.52239464
ENSG00000158828	PINK1	1647.136481	-0.160011048	0.11570309	-1.382945333	0.166681629	0.3503933	1648.444711	1632.870645	1781.52735	1764.386721	1588.650441	1466.939016
ENSG00000117242	PINK1-AS	142.4114542	0.444884607	0.222527125	1.999237654	0.045582646	0.140456597	117.6667605	155.3562889	119.4671282	116.1480706	169.1833706	176.6471067
ENSG00000234473	ZNF101P2	0.18501063	-0.844481939	4.327995041	-0.195120819	0.845298364	NA	1.110063779	0	0	0	0	0
ENSG00000134371	CDC73	2350.227264	-0.443656901	0.12272088	-3.615170458	0.00030015	0.002598561	2427.709484	2421.602573	2643.996178	2816.812369	1844.284655	1946.958328
ENSG00000162630	B3GALT2	77.22387063	-2.1093303	0.31335466	-6.731447053	1.68E-11	9.56E-10	101.0158038	108.6407615	91.17228201	114.3748176	25.0986319	23.04092696
ENSG00000276735	NA	1.472782767	1.796061437	2.662836708	0.674491767	0.499998718	NA	0	3.259222844	0	0	5.577473756	0
ENSG00000232077	LINC01031	6.635475203	-1.082970213	0.880770426	-1.229571499	0.218857608	0.420227703	9.990574007	8.691260917	7.335700852	6.206385452	2.788736878	4.800193116
ENSG00000287453	NA	0.362135872	-1.634318053	4.32166087	-0.378168973	0.705305073	NA	0	2.172815229	0	0	0	0
ENSG00000287283	NA	0.174659544	-0.844481939	4.327995041	-0.195120819	0.845298364	NA	0	0	1.047957265	0	0	0
ENSG00000237919	NA	0.18501063	-0.844481939	4.327995041	-0.195120819	0.845298364	NA	1.110063779	0	0	0	0	0
ENSG00000066557	LRRC40	492.7513577	-0.527348509	0.14450138	-3.649435792	0.000262817	0.002331067	596.1042491	542.1173997	549.1296066	508.0369805	386.7048471	374.4150631
ENSG00000228988	NA	0.46478948	2.882668785	4.16589871	0.691968045	0.488957397	NA	0	0	0	0	2.788736878	0
ENSG00000118454	ANKRD13C	1875.222241	-0.401127852	0.117124386	-3.424802174	0.000615247	0.004669082	2080.259521	2076.124951	1962.823956	2041.900814	1439.917808	1650.306393
ENSG00000226088	LINC03102	18.07710741	-1.959454033	0.75503626	-2.595178717	0.009454175	0.042475555	16.65095668	21.72815229	23.05505982	34.57843323	0.929578959	11.52046348
ENSG00000116761	CTH	239.4797713	-1.060211481	0.261911325	-4.047978759	5.17E-05	0.000604674	267.5253706	202.0718163	346.8738546	342.2378263	124.5635805	153.6061797
ENSG00000278636	NA	0.147771082	-0.844481939	4.327995041	-0.195120819	0.845298364	NA	0	0	0	0.886626493	0	0
ENSG00000271992	NA	4.940907156	0.519485814	1.040425	0.499301549	0.617566964	0.786708753	3.330191336	5.432038073	3.143871794	5.319758958	1.859157919	10.56042486
ENSG00000007968	E2F2	53.21145789	0.777758724	0.362608806	2.144897506	0.031961043	0.10852155	47.73274248	53.23397311	42.96624785	28.37204778	85.52126426	61.44247189
ENSG00000235052	NA	1.924533889	1.38442248	1.570300857	0.881628812	0.377977569	NA	1.110063779	0	2.095914529	1.773252986	4.647894797	1.920077247
ENSG00000117318	ID3	2175.443222	0.982272613	0.289601217	3.391811072	0.000694323	0.005145216	1179.997797	1281.960985	2071.811512	2032.147922	4197.049001	2289.692116
ENSG00000285802	LOC107984928	0.832001962	1.41085536	2.664279331	0.529544836	0.59642755	NA	0	2.172815229	0	0	1.859157919	0.960038623
ENSG00000142676	RPL11	11343.33903	0.053925578	0.133526712	0.403856102	0.686318539	0.833515309	11193.88314	12061.29734	11505.52281	10044.59154	12665.51332	10589.22601
ENSG00000057757	PITHD1	907.1407568	-0.445618955	0.127922513	-3.48350688	0.00049489	0.003930906	909.1422346	1047.29694	1022.80629	1001.887937	745.5223254	716.1888129
ENSG00000011009	LYPLA2	1719.647663	-0.187254326	0.207009322	-0.904569535	0.365693481	0.580382142	2126.8822	2145.655039	1405.310692	1492.192388	1644.425179	1503.420484
ENSG00000117308	GALE	1268.350708	-0.135700805	0.193197695	-0.702393501	0.482433797	0.68456184	1534.108142	1527.489106	1078.348025	1090.550586	1211.241384	1168.367005
ENSG00000235748	NA	0.154929827	1.312720627	4.32663089	0.303404811	0.76158138	NA	0	0	0	0	0.929578959	0
ENSG00000237861	NA	0.667447693	-0.682693334	2.704483886	-0.252430173	0.800708581	NA	1.110063779	0	1.047957265	0.886626493	0	0.960038623
ENSG00000226919	NA	0.160006437	1.336168064	4.324707576	0.308961482	0.757350827	NA	0	0	0	0	0	0.960038623
ENSG00000238085	NA	0.295542164	-1.485483609	4.325292454	-0.343441195	0.731266573	NA	0	0	0	1.773252986	0	0
ENSG00000287516	NA	20.78458534	0.390151541	0.541165707	0.720946533	0.470942411	0.675618881	12.21070156	26.07378275	22.00710255	15.07265038	17.66200023	31.68127457
ENSG00000287738	NA	1.162677303	-0.454768809	2.222905741	-0.204583038	0.837897909	NA	0	1.086407615	3.143871794	0.886626493	1.859157919	0
ENSG00000132693	CRP	0.309859653	2.298383222	4.207898145	0.546206952	0.584923688	NA	0	0	0	0	1.859157919	0
ENSG00000158716	DUSP23	224.469281	0.839049866	0.212776164	3.943345202	8.04E-05	0.000872797	182.0504597	183.6028869	177.1047777	168.4590337	379.2682154	256.3303124
ENSG00000181036	FCRL6	0.160006437	1.336168064	4.324707576	0.308961482	0.757350827	NA	0	0	0	0	0	0.960038623
ENSG00000158714	SLAMF8	1.01357444	-0.144452646	2.663929726	-0.054225396	0.956755587	NA	0	0	4.191829058	0	0.929578959	0.960038623
ENSG00000212161	LOC124900450	0.147771082	-0.844481939	4.327995041	-0.195120819	0.845298364	NA	0	0	0	0.886626493	0	0
ENSG00000243284	VSIG8	2.698492959	-4.533453872	2.26122538	-2.004865996	0.044977375	NA	4.440255114	10.86407615	0	0.886626493	0	0
ENSG00000272668	LOC107985216	46.38716037	1.225749235	0.563172564	2.176507368	0.029517343	0.102388124	46.6226787	51.06115788	10.47957265	20.39240934	58.56347444	91.20366921
ENSG00000213085	CFAP45	18.69929957	-0.965472301	0.722254492	-1.336748074	0.181304884	0.370516523	23.31133935	24.98737514	12.57548717	28.37204778	2.788736878	20.16081109
ENSG00000162723	SLAMF9	1.419751492	4.491982018	2.284270231	1.966484507	0.04924267	NA	0	0	0	0	3.718315837	4.800193116
ENSG00000273933	NA	0.640025749	3.341530709	3.93502386	0.849176734	0.395782958	NA	0	0	0	0	0	3.840154493
ENSG00000256029	NA	3.912631135	0.899083353	1.068208004	0.841674421	0.39997022	NA	1.110063779	3.259222844	4.191829058	3.546505972	4.647894797	6.720270363
ENSG00000188004	SNHG28	0.790412447	0.348078479	2.746952418	0.126714419	0.899166433	NA	1.110063779	0	0	1.773252986	1.859157919	0
ENSG00000266580	MIR4254	0.18501063	-0.844481939	4.327995041	-0.195120819	0.845298364	NA	1.110063779	0	0	0	0	0
ENSG00000254545	NA	13.04137398	0.33341132	0.707362014	0.471344677	0.637394616	0.800271287	4.440255114	15.2097066	10.47957265	17.73252986	10.22536855	20.16081109
ENSG00000203620	NA	0.320012874	2.340668548	4.204271955	0.556735762	0.57770798	NA	0	0	0	0	0	1.920077247
ENSG00000269967	NA	1.184513391	-0.456071365	1.867309981	-0.244239772	0.807045126	NA	1.110063779	2.172815229	1.047957265	0.886626493	0.929578959	0.960038623
ENSG00000228634	NA	7.204280622	0.53025531	0.965733735	0.549069884	0.582957491	0.761613778	2.220127557	9.777668531	10.47957265	2.659879479	4.647894797	13.44054073
ENSG00000163399	ATP1A1	7303.300287	-0.128417139	0.118628049	-1.082519181	0.279021897	0.490603096	7178.782456	6907.379613	7885.878415	8094.013255	6702.264297	7051.483688
ENSG00000233154	LINC01762	1.178105	-0.449574439	1.867830569	-0.240693373	0.809792776	NA	1.110063779	1.086407615	2.095914529	0.886626493	0.929578959	0.960038623
ENSG00000224950	NA	44.42899804	0.020462406	0.424375226	0.048217722	0.961542727	0.982554554	49.95287003	28.24659798	34.58258973	63.8371075	38.11273733	51.84208566
ENSG00000286276	NA	8.403894916	0.148216707	0.830905695	0.178379698	0.858424792	0.929081836	9.990574007	2.172815229	10.47957265	9.752891424	6.507052715	11.52046348
ENSG00000177888	ZBTB41	605.0131759	-0.226995906	0.159942154	-1.419237518	0.155829781	0.334582462	638.2866726	612.7338946	582.6642391	709.3011945	488.0289536	599.0641009
ENSG00000243364	EFNA4	90.99850025	-1.188295831	0.333633128	-3.56168417	0.000368483	0.003076513	128.7673983	145.5786204	91.17228201	82.45626386	55.77473756	42.24169942
ENSG00000143590	EFNA3	8.344063119	-0.458707376	0.835251378	-0.549184818	0.582878622	0.761561293	8.880510228	15.2097066	7.335700852	5.319758958	3.718315837	9.600386233
ENSG00000169242	EFNA1	8.964009808	0.526940148	0.771965508	0.682595456	0.494862506	0.695181601	6.660382671	3.259222844	11.52752991	9.752891424	13.94368439	8.640347609
ENSG00000169241	SLC50A1	681.3013086	-0.676670756	0.133276672	-5.077188276	3.83E-07	8.81E-06	774.8245174	731.1523246	814.2627945	793.5307113	510.3388487	463.698655
ENSG00000223452	NA	0.174659544	-0.844481939	4.327995041	-0.195120819	0.845298364	NA	0	0	1.047957265	0	0	0
ENSG00000163463	KRTCAP2	87.32851654	-0.084752716	0.314553643	-0.269438035	0.78759262	0.891000771	101.0158038	110.8135767	80.69270937	63.8371075	70.64800091	96.96390095
ENSG00000169231	THBS3	543.5005782	-0.649695267	0.146212493	-4.443500358	8.85E-06	0.000136763	575.0130373	677.9183515	592.0958544	627.7315571	379.2682154	408.9764535
ENSG00000236675	MTX1LP	226.8392728	-0.128593325	0.19457564	-0.660891184	0.5086821	0.706164189	204.2517352	217.2815229	256.7495298	255.34843	228.676424	198.727995
ENSG00000177628	GBA1	3758.713888	-0.582036739	0.102485549	-5.679207919	1.35E-08	4.54E-07	4374.761351	4308.692599	4146.766896	4075.821989	2892.849721	2753.390771
ENSG00000116521	SCAMP3	2363.571878	-0.161264597	0.144623798	-1.115062656	0.264823573	0.475146392	2600.879433	2756.216118	2237.38876	2205.926715	2303.496661	2077.523581
ENSG00000176444	CLK2	1023.22164	-0.173597229	0.208889408	-0.831048502	0.40594623	0.617317164	1243.271432	1249.368757	902.2912047	859.1410718	828.2548527	1057.002524
ENSG00000143630	HCN3	162.8864267	-0.284526274	0.307491216	-0.925315129	0.354802011	0.570368856	239.7737762	186.8621097	147.7619743	118.8079501	118.9861068	165.1266432
ENSG00000143627	PKLR	1.960026921	-0.661211849	1.653356713	-0.399920866	0.689214803	NA	2.220127557	0	3.143871794	3.546505972	0.929578959	1.920077247
ENSG00000223263	RNU6-387P	2.893973165	0.345070508	1.500059914	0.230037817	0.818062384	NA	4.440255114	2.172815229	3.143871794	0.886626493	0	6.720270363
ENSG00000197721	CR1L	0.947562161	-1.359348982	2.745266335	-0.495161058	0.620486437	NA	0	0	2.095914529	2.659879479	0.929578959	0
ENSG00000234219	NA	1.089170662	0.546625303	2.496397188	0.218965678	0.826676784	NA	0	1.086407615	0	2.659879479	2.788736878	0
ENSG00000174059	CD34	55.06251507	2.021451048	0.489939312	4.125921313	3.69E-05	0.00045743	16.65095668	20.64174468	45.06216237	26.59879479	157.0988441	64.32258776
ENSG00000285719	NA	0.160006437	1.336168064	4.324707576	0.308961482	0.757350827	NA	0	0	0	0	0	0.960038623
ENSG00000284237	LINC02767	6.979992174	0.99686861	0.82569137	1.20731383	0.227311307	0.430319966	7.77044645	4.345630458	6.287743587	2.659879479	9.295789593	11.52046348
ENSG00000158731	OR10J6P	0.18501063	-0.844481939	4.327995041	-0.195120819	0.845298364	NA	1.110063779	0	0	0	0	0
ENSG00000201746	RNU6-828P	1.294463498	0.193619352	2.071284076	0.093477932	0.925523881	NA	0	0	3.143871794	1.773252986	0.929578959	1.920077247
ENSG00000199562	RNU6-37P	0.320012874	2.340668548	4.204271955	0.556735762	0.57770798	NA	0	0	0	0	0	1.920077247
ENSG00000284735	NA	4.984774453	-0.091750565	1.079228285	-0.085014974	0.932249486	0.967179919	6.660382671	8.691260917	4.191829058	0.886626493	3.718315837	5.76023174
ENSG00000284642	NA	6.499405994	-0.261254627	0.936130824	-0.279079184	0.780184057	0.887052486	8.880510228	8.691260917	7.335700852	2.659879479	2.788736878	8.640347609
ENSG00000142657	PGD	4359.803257	-0.57166508	0.1289771	-4.432299086	9.32E-06	0.00014309	5015.268151	5422.260404	4527.175383	4609.571138	3468.259097	3116.285371
ENSG00000271989	NA	0.900408283	-2.944759857	2.720596265	-1.082395023	0.279077039	NA	2.220127557	1.086407615	2.095914529	0	0	0
ENSG00000251503	CENPS-CORT	2.707252422	-0.694326581	1.793053271	-0.387231429	0.698584884	NA	7.77044645	1.086407615	0	3.546505972	0	3.840154493
ENSG00000175279	CENPS	37.45745289	-0.171152309	0.43432767	-0.394062643	0.693534791	0.837632265	56.6132527	43.45630458	28.29484614	27.48542129	36.25357941	32.64131319
ENSG00000160049	DFFA	2954.839456	-0.048532262	0.210533166	-0.230520741	0.817687149	0.90729737	3541.103453	3642.724732	2335.896743	2432.016471	2995.103407	2782.19193
ENSG00000236035	NA	0.985797872	1.813506736	2.575776698	0.704062094	0.481394105	NA	1.110063779	1.086407615	0	0	3.718315837	0
ENSG00000221643	SNORA77	11.99487081	-0.681143989	0.707134258	-0.963245637	0.335424267	0.551091698	22.20127557	9.777668531	10.47957265	12.4127709	5.577473756	11.52046348
ENSG00000122188	LAX1	1.868450515	-2.447867023	2.179707292	-1.123025569	0.261426635	NA	2.220127557	0	6.287743587	1.773252986	0.929578959	0
ENSG00000227417	NA	0.979527234	-1.381972205	2.731512918	-0.505936544	0.612901197	NA	0	0	3.143871794	1.773252986	0	0.960038623
ENSG00000223505	NA	2.92969469	0.574946348	1.259531642	0.456476304	0.648047507	NA	1.110063779	4.345630458	1.047957265	3.546505972	4.647894797	2.88011587
ENSG00000182004	SNRPE	721.0911605	0.165344475	0.148668035	1.112172328	0.266064063	0.476428064	657.1577569	698.5600962	753.4812732	663.1966168	854.2830636	699.8681564
ENSG00000236430	NA	2.080771788	0.693867489	1.806826732	0.384025472	0.700959568	NA	3.330191336	0	0	3.546505972	4.647894797	0.960038623
ENSG00000130768	SMPDL3B	2.867491977	0.696477565	1.577767622	0.441432284	0.658900074	NA	1.110063779	5.432038073	2.095914529	0.886626493	0	7.680308986
ENSG00000238231	NA	0.615555039	0.973100142	3.455751884	0.281588544	0.778259025	NA	0	0	0	1.773252986	0	1.920077247
ENSG00000240750	RN7SL559P	3.252629859	0.01823819	1.260423573	0.014469889	0.988455102	NA	1.110063779	1.086407615	6.287743587	4.433132465	3.718315837	2.88011587
ENSG00000158156	XKR8	626.5091501	0.659309407	0.297860198	2.213486092	0.026864151	0.095207392	703.7804356	682.263982	365.7370853	349.3308383	880.3112745	777.6312848
ENSG00000182118	FAM89A	293.1797682	-0.272928063	0.186014719	-1.467239071	0.142311032	0.314892598	264.1951793	298.762094	357.3534272	323.61867	246.3384242	268.8108145
ENSG00000227934	NA	1.548876612	-0.180472808	2.01059974	-0.089760684	0.928477392	NA	3.330191336	0	3.143871794	0	1.859157919	0.960038623
ENSG00000143633	FSAF1	247.6038081	-0.27395934	0.187288533	-1.46276622	0.143531359	0.316573096	265.3052431	242.268898	306.0035212	237.6159001	219.3806344	215.0486516
ENSG00000281912	LINC01144	4.986060504	0.482560293	0.933192915	0.517106684	0.605081688	0.777936357	4.440255114	6.518445687	3.143871794	3.546505972	6.507052715	5.76023174
ENSG00000132773	TOE1	374.8580158	-0.258243967	0.183018925	-1.411023298	0.158237745	0.337833133	334.1291973	394.3659641	455.8614101	401.6418014	358.8174783	304.3322436
ENSG00000070759	TESK2	98.60271507	-0.186633254	0.256104499	-0.728738678	0.466161529	0.671468099	112.1164416	119.5048376	90.12432475	89.5492758	92.95789593	87.36351472
ENSG00000236872	PPIAP36	0.147771082	-0.844481939	4.327995041	-0.195120819	0.845298364	NA	0	0	0	0.886626493	0	0
ENSG00000280670	CCDC163	53.38702468	0.817084996	0.401256687	2.036314962	0.041718738	0.131666506	46.6226787	61.92523403	34.58258973	27.48542129	60.42263235	89.28359196
ENSG00000132763	MMACHC	201.3956496	0.458729827	0.20611388	2.22561347	0.026040083	0.093037387	205.361799	196.6397782	155.0976751	159.5927688	259.3525296	232.3293468
ENSG00000221953	LINC02897	22.74344407	1.094256572	0.548205741	1.996069158	0.045926396	0.141188229	12.21070156	9.777668531	26.19893161	17.73252986	44.61979005	25.92104283
ENSG00000224014	NA	2.06238318	-0.731263056	1.581825342	-0.462290644	0.643872908	NA	1.110063779	5.432038073	2.095914529	0.886626493	0.929578959	1.920077247
ENSG00000215795	LOC100131465	5.241176025	0.171989227	1.042413134	0.164991424	0.868950732	0.935038489	8.880510228	3.259222844	6.287743587	1.773252986	8.366210634	2.88011587
ENSG00000259865	NA	140.7216601	-0.058063993	0.219366108	-0.2646899	0.791248359	0.892854795	167.6196306	137.9737671	125.7548717	139.2003594	141.2960018	132.48533
ENSG00000252516	RNA5SP82	14.01353662	-0.599723117	0.662598397	-0.90510801	0.365408169	0.580116045	22.20127557	9.777668531	12.57548717	18.61915635	6.507052715	14.40057935
ENSG00000214144	NA	0.322430626	-1.531627026	4.324106581	-0.354206585	0.723184069	NA	0	0	1.047957265	0.886626493	0	0
ENSG00000202079	NA	0.708989262	-2.60695079	3.387274595	-0.76963078	0.441518941	NA	1.110063779	0	3.143871794	0	0	0
ENSG00000286216	NA	5.096718248	-0.396697516	1.035582017	-0.383067212	0.70166993	0.842706136	7.77044645	3.259222844	3.143871794	7.979638438	6.507052715	1.920077247
ENSG00000227854	NA	0.154929827	1.312720627	4.32663089	0.303404811	0.76158138	NA	0	0	0	0	0.929578959	0
ENSG00000259776	LOC105373223	0.362135872	-1.634318053	4.32166087	-0.378168973	0.705305073	NA	0	2.172815229	0	0	0	0
ENSG00000234601	CHRM3-AS1	0.154929827	1.312720627	4.32663089	0.303404811	0.76158138	NA	0	0	0	0	0.929578959	0
ENSG00000228818	PSMD2P1	9.396459493	2.249620192	0.837961691	2.684633696	0.007260934	0.034653823	8.880510228	1.086407615	4.191829058	2.659879479	23.23947398	16.3206566
ENSG00000223694	ADH5P3	0.18501063	-0.844481939	4.327995041	-0.195120819	0.845298364	NA	1.110063779	0	0	0	0	0
ENSG00000233735	NA	0.443313247	-1.96319339	4.299214577	-0.456640011	0.647929816	NA	0	0	0	2.659879479	0	0
ENSG00000133019	CHRM3	27.18155431	-0.627036205	0.535478392	-1.170983206	0.241605528	0.447348612	42.18242358	41.28348935	16.76731623	23.05228882	15.80284231	24.00096558
ENSG00000162636	EEIG2	384.1698047	0.303976159	0.148777967	2.043153061	0.041037289	0.130051516	380.751876	362.8601433	328.0106238	353.7639707	432.2542161	447.3779984
ENSG00000162639	HENMT1	36.63654082	0.04175858	0.389992	0.107075479	0.9147291	0.957686687	37.74216847	46.71552743	32.4866752	28.37204778	40.90147421	33.60135181
ENSG00000285923	NA	2.448177431	1.09188072	1.632083495	0.669010332	0.503488887	NA	4.440255114	0	0	2.659879479	2.788736878	4.800193116
ENSG00000134186	PRPF38B	2245.329412	-0.288113066	0.116985363	-2.462812939	0.013785182	0.05713995	2361.105657	2243.431724	2561.207554	2392.118278	1874.031182	2040.082074
ENSG00000143107	FNDC7	2.314284866	0.455926756	1.470243392	0.310102911	0.756482699	NA	3.330191336	0	3.143871794	1.773252986	3.718315837	1.920077247
ENSG00000116266	STXBP3	1564.666535	-0.323651375	0.165505155	-1.955536518	0.050519777	0.151293519	1893.768806	1896.867695	1439.893281	1478.006364	1347.889491	1331.57357
ENSG00000228076	NA	0.309859653	2.298383222	4.207898145	0.546206952	0.584923688	NA	0	0	0	0	1.859157919	0
ENSG00000203897	SPATA42	0.18501063	-0.844481939	4.327995041	-0.195120819	0.845298364	NA	1.110063779	0	0	0	0	0
ENSG00000237349	NA	0.675938219	0.80964543	2.90047641	0.279142222	0.780135682	NA	1.110063779	1.086407615	0	0	1.859157919	0
ENSG00000244716	RPL17P7	44.48082373	0.359336716	0.367753807	0.977112157	0.32851363	0.544180943	38.85223225	51.06115788	34.58258973	38.1249392	40.90147421	63.36254913
ENSG00000228665	NA	1.184706552	1.253813404	2.441682267	0.513503915	0.607598873	NA	2.220127557	0	1.047957265	0	0	3.840154493
ENSG00000273382	NA	58.66202477	-0.040778913	0.441152552	-0.092437214	0.926350673	0.963696891	79.92459205	74.96212541	44.01420511	38.1249392	37.18315837	77.76312848
ENSG00000215717	TMEM167B	1535.082323	-0.141674561	0.126541481	-1.119589875	0.262888572	0.472653723	1540.768525	1754.548298	1508.010504	1534.75046	1377.636018	1494.780136
ENSG00000251484	NA	2.33007189	0.026171635	1.370060737	0.019102536	0.984759308	NA	2.220127557	1.086407615	4.191829058	1.773252986	2.788736878	1.920077247
ENSG00000132676	DAP3	2559.819793	-0.592865494	0.114498916	-5.177913584	2.24E-07	5.47E-06	2998.282266	3068.015104	2732.024589	2737.015984	1912.143919	1911.436899
ENSG00000227673	NA	1.306122655	-1.864119836	2.572941219	-0.724509298	0.468753121	NA	3.330191336	0	0	3.546505972	0	0.960038623
ENSG00000203761	NA	268.6547822	-0.566656779	0.176735268	-3.206246185	0.001344789	0.008944754	291.9467737	315.0582082	314.3871794	283.7204778	183.127055	223.6889992
ENSG00000234937	NA	1.00738815	-0.129867062	2.094089691	-0.062015998	0.950550092	NA	2.220127557	0	1.047957265	0.886626493	0.929578959	0.960038623
ENSG00000132718	SYT11	2716.273491	0.269698038	0.101002133	2.670221217	0.007580129	0.035798604	2554.256754	2443.330725	2554.919811	2615.548155	3084.342987	3045.242513
ENSG00000283442	LOC124904686	0.709961716	-0.804916629	3.461852393	-0.232510384	0.816141623	NA	3.330191336	0	0	0	0.929578959	0
ENSG00000132680	KHDC4	1472.133971	-0.368953571	0.18499748	-1.994370794	0.046111548	0.141626294	1388.689787	1311.293991	1801.438538	1865.462141	1155.466646	1310.452721
ENSG00000207475	SNORA80E	1.159707063	0.432637034	2.171374019	0.199245745	0.842070517	NA	1.110063779	2.172815229	0	0.886626493	2.788736878	0
ENSG00000273002	ARHGEF2-AS2	27.40960289	-0.049471926	0.588760815	-0.084027206	0.933034801	0.96761452	16.65095668	11.95048376	44.01420511	38.1249392	30.67610566	23.04092696
ENSG00000224276	ARHGEF2-AS1	0.160006437	1.336168064	4.324707576	0.308961482	0.757350827	NA	0	0	0	0	0	0.960038623
ENSG00000285677	LOC105371729	4.207213538	0.237758407	1.119385757	0.212400779	0.831794378	NA	5.550318893	1.086407615	2.095914529	7.093011945	5.577473756	3.840154493
ENSG00000163479	SSR2	2659.386383	-0.487979004	0.154923192	-3.149812484	0.001633753	0.010558866	3311.320251	3241.840322	2646.092093	2564.123818	2183.580975	2009.360838
ENSG00000160803	UBQLN4	1508.438161	0.190822323	0.172068372	1.108991271	0.267433948	0.477893045	1561.859736	1690.450248	1193.623324	1316.640342	1555.185599	1732.869715
ENSG00000132698	RAB25	1.04181892	-0.159169448	2.282149515	-0.069745408	0.9443963	NA	1.110063779	2.172815229	1.047957265	0	0	1.920077247
ENSG00000252236	LOC124900449	2.298707252	1.293506199	1.477491673	0.875474443	0.38131581	NA	0	2.172815229	3.143871794	0.886626493	2.788736878	4.800193116
ENSG00000260238	PMF1-BGLAP	1.125414047	-3.295563774	2.56667634	-1.283981047	0.199148587	NA	1.110063779	0	2.095914529	3.546505972	0	0
ENSG00000242252	BGLAP	1.701970115	0.806288377	1.858668733	0.43379886	0.66443451	NA	3.330191336	2.172815229	0	0	2.788736878	1.920077247
ENSG00000198952	SMG5	4587.581308	-0.053739611	0.10656995	-0.50426608	0.614074411	0.784114886	4701.120102	4331.507159	4693.800588	4849.846917	4373.669004	4575.544078
ENSG00000163472	TMEM79	202.6195044	0.309190672	0.229592866	1.346691109	0.178079737	0.366290805	222.0127557	165.1339574	148.8099316	214.5636113	247.2680032	217.9287675
ENSG00000163468	CCT3	6369.964192	-0.087070854	0.14970789	-0.581604976	0.56083279	0.745867549	7236.505772	7194.191224	5649.537613	5907.592323	6354.601766	5877.356452
ENSG00000254726	MEX3A	318.4096042	0.265389481	0.192479701	1.378792048	0.167958879	0.35216386	260.8649879	361.7737357	287.1402905	283.7204778	386.7048471	330.2532864
ENSG00000186377	CYP4X1	0.181067936	-0.844481939	4.327995041	-0.195120819	0.845298364	NA	0	1.086407615	0	0	0	0
ENSG00000225506	NA	2.293797335	-0.950503558	1.669065712	-0.569482406	0.569028807	NA	0	5.432038073	1.047957265	4.433132465	0.929578959	1.920077247
ENSG00000224805	LINC00853	0.147771082	-0.844481939	4.327995041	-0.195120819	0.845298364	NA	0	0	0	0.886626493	0	0
ENSG00000225762	NA	4.654586864	0.24622439	1.032963722	0.238366929	0.811596515	0.904290742	5.550318893	6.518445687	1.047957265	4.433132465	5.577473756	4.800193116
ENSG00000186790	FOXE3	3.057952925	2.005429231	1.311888825	1.528657911	0.126349271	NA	0	3.259222844	1.047957265	1.773252986	6.507052715	5.76023174
ENSG00000237424	FOXD2-AS1	59.28084896	1.304991431	0.476640595	2.737894013	0.0061834	0.030471627	21.09121179	21.72815229	49.25399143	66.49698698	107.8311593	89.28359196
ENSG00000189030	VHLL	0.160006437	1.336168064	4.324707576	0.308961482	0.757350827	NA	0	0	0	0	0	0.960038623
ENSG00000143061	IGSF3	25.47466097	0.785030554	0.448617014	1.749890285	0.080137247	0.210391463	26.64153068	15.2097066	19.91118803	20.39240934	39.97189525	30.72123594
ENSG00000135821	GLUL	7174.87477	-0.46002862	0.150474771	-3.057181059	0.002234293	0.013660253	8712.890598	8863.999727	7103.054339	6893.520984	5553.304703	5922.478267
ENSG00000168275	COA6	239.5173086	0.075790703	0.18228188	0.415788464	0.677564801	0.827685736	222.0127557	244.4417133	220.0710255	254.4618035	270.5074772	225.6090765
ENSG00000241563	CORT	13.57355822	-0.830849084	0.731557083	-1.135726936	0.256070864	0.464377577	13.32076534	26.07378275	13.62344444	10.63951792	13.94368439	3.840154493
ENSG00000153207	AHCTF1	3184.279547	-0.146142985	0.160889466	-0.908344029	0.363696487	0.578736139	2856.194102	2923.522891	3488.649734	3890.517052	2890.990563	3055.802938
ENSG00000156869	FRRS1	112.8626925	-0.99227123	0.280699292	-3.534997267	0.000407779	0.003348464	158.7391203	149.9242508	129.9467008	102.8486732	77.15505362	58.56235602
ENSG00000033122	LRRC7	16.77879468	-1.607086805	0.667546362	-2.40745347	0.016064209	0.064192165	26.64153068	28.24659798	9.431615381	22.16566233	6.507052715	7.680308986
ENSG00000143278	F13B	0.174659544	-0.844481939	4.327995041	-0.195120819	0.845298364	NA	0	0	1.047957265	0	0	0
ENSG00000116678	LEPR	1007.40781	-0.746702263	0.189960686	-3.930825269	8.47E-05	0.000907647	962.425296	994.0629673	1371.776059	1328.166487	709.2687459	678.7473066
ENSG00000159352	PSMD4	4078.054982	-0.197763976	0.124568445	-1.587592873	0.112378431	0.267618782	4514.629387	4598.763432	4093.321075	3833.772956	3661.611521	3766.231519
ENSG00000158710	TAGLN2	6919.04762	-0.325882353	0.128310308	-2.539798698	0.011091629	0.048096721	7837.050276	8041.589163	7238.240826	6560.149422	6124.066184	5713.189847
ENSG00000162734	PEA15	13149.42357	-0.065887506	0.093097018	-0.707729507	0.47911325	0.681909445	13062.12048	13236.79038	13768.06254	13325.10956	12566.97795	12937.48049
ENSG00000049239	H6PD	4133.483923	-0.023340391	0.113277104	-0.206046854	0.836754312	0.918451851	3978.468582	3909.981005	4235.843263	4497.856199	4125.471421	4053.283067
ENSG00000186564	FOXD2	20.58089553	0.841672348	0.493116335	1.706843371	0.087851169	0.224831712	17.76102046	10.86407615	17.8152735	18.61915635	33.46484253	24.9610042
ENSG00000244038	DDOST	10090.13025	-0.348472603	0.10471494	-3.32782124	0.00087528	0.006236214	11339.3015	11279.08385	10628.38258	10223.69009	8705.506954	8364.816524
ENSG00000116690	PRG4	4.128856485	0.545047556	1.049947956	0.519118641	0.60367801	NA	2.220127557	4.345630458	4.191829058	3.546505972	2.788736878	7.680308986
ENSG00000126091	ST3GAL3	61.6768587	0.22225363	0.337278849	0.658961066	0.50992077	0.707000746	62.1635716	79.30775586	48.20603417	44.33132465	66.92968507	69.12278087
ENSG00000171163	ZNF692	460.5538656	0.241811915	0.336897466	0.717761157	0.472904567	0.677147868	622.7457797	552.9814758	306.0035212	255.34843	440.6204267	585.6235602
ENSG00000172456	FGGY	131.8341456	-0.129395005	0.233323294	-0.554573884	0.579186156	0.759190639	127.6573345	114.0727995	139.3783162	161.3660217	120.8452647	127.6851369
ENSG00000158786	PLA2G2F	0.46986609	2.897513885	3.604130199	0.803942623	0.421430113	NA	0	0	0	0	1.859157919	0.960038623
ENSG00000157870	PRXL2B	847.2380237	0.427360697	0.207057426	2.063971838	0.039020387	0.125152974	882.5007039	907.1503582	578.47241	672.0628818	1075.522856	967.7189322
ENSG00000179085	DPM3	429.4907117	0.389178692	0.152119636	2.558372498	0.010516338	0.04620555	370.761302	382.4154803	413.9431195	390.115657	552.1699018	467.5388095
ENSG00000173080	RXFP4	1.511487146	1.17989319	2.262258234	0.521555485	0.601979864	NA	0	2.172815229	2.095914529	0	0	4.800193116
ENSG00000120937	NPPB	1.075603526	-0.332487509	2.56342723	-0.12970429	0.896800388	NA	0	0	1.047957265	3.546505972	1.859157919	0
ENSG00000285646	NA	9.099950592	-0.041857927	0.750727233	-0.055756505	0.955535785	0.979737866	6.660382671	7.604853302	13.62344444	8.866264931	12.08452647	5.76023174
ENSG00000083444	PLOD1	17695.33965	-0.25844431	0.126458933	-2.043701488	0.040983046	0.129962315	20287.52562	19782.39625	17751.3481	17054.26059	16488.87158	14807.63573
ENSG00000287384	NA	3.505056731	0.731741938	1.157882025	0.631965885	0.52740917	NA	2.220127557	5.432038073	2.095914529	1.773252986	2.788736878	6.720270363
ENSG00000116691	MIIP	424.3754031	0.34698987	0.230221757	1.50719843	0.131759802	0.298440821	490.6481901	446.5135296	323.8187947	296.1332487	488.9585326	500.1801227
ENSG00000202461	NA	3.022738415	-2.093935918	1.580755187	-1.324642763	0.185289665	NA	3.330191336	6.518445687	1.047957265	5.319758958	0	1.920077247
ENSG00000120949	TNFRSF8	26.71338041	1.065599984	0.481043666	2.215183485	0.026747473	0.094912079	27.75159446	13.03689137	19.91118803	17.73252986	51.12684276	30.72123594
ENSG00000200591	NA	1.383091157	0.06792236	2.064542245	0.032899477	0.97375475	NA	2.220127557	3.259222844	0	0	1.859157919	0.960038623
ENSG00000162521	RBBP4	2012.029795	0.335159609	0.111750134	2.999187538	0.002707006	0.01594037	1859.356829	1825.164792	1811.91811	1906.24696	2465.2434	2204.248679
ENSG00000162520	SYNC	512.3401206	-0.214839189	0.180571951	-1.189770548	0.234136589	0.438694916	458.4563405	480.1921656	622.4866151	586.9467384	483.3810588	442.5778053
ENSG00000224409	NA	2.813114091	0.353496849	1.403404268	0.25188526	0.801129753	NA	0	4.345630458	4.191829058	1.773252986	4.647894797	1.920077247
ENSG00000162522	NHSL3	1558.784703	0.628333473	0.187356325	3.353681665	0.00079744	0.005785073	1545.20878	1520.97066	1051.101136	1158.820826	2042.284974	2034.321843
ENSG00000116497	S100PBP	677.3035886	0.17962812	0.167572122	1.071945126	0.28374468	0.496048948	741.522604	695.3008733	536.5541194	621.5251716	730.649062	738.2697013
ENSG00000121905	HPCA	13.19851659	0.992539416	0.692926926	1.432386848	0.152033141	0.329058256	5.550318893	4.345630458	13.62344444	15.95927688	18.59157919	21.12084971
ENSG00000121900	TMEM54	529.722727	0.712159928	0.157366214	4.525494446	6.03E-06	9.82E-05	440.6953201	400.8844098	450.6216237	454.839391	794.7900102	636.5056072
ENSG00000287691	NA	3.827289493	0.512878147	1.240942212	0.413297365	0.67938876	NA	1.110063779	5.432038073	4.191829058	2.659879479	0.929578959	8.640347609
ENSG00000278966	NA	0.625131535	-0.615181847	3.057143982	-0.201227633	0.840520585	NA	0	0	1.047957265	1.773252986	0.929578959	0
ENSG00000143222	UFC1	973.786151	0.193983642	0.164274808	1.180848383	0.237662959	0.442640596	1033.469378	1052.728979	799.5913928	831.6556505	1062.50875	1062.762756
ENSG00000224985	NA	14.43015763	0.769690021	0.647241294	1.189185593	0.234366643	0.438871447	14.43082912	10.86407615	6.287743587	15.07265038	12.08452647	27.84112007
ENSG00000143224	PPOX	367.9315454	-0.303994611	0.185376606	-1.639875799	0.101030994	0.248381887	425.1544272	455.2047905	337.4422392	353.7639707	307.6906355	328.3332092
ENSG00000158850	B4GALT3	792.2261497	-0.252036205	0.156782836	-1.607549726	0.107933831	0.260170265	902.4818519	943.0018094	736.713957	766.04529	714.8462197	690.2677701
ENSG00000158859	ADAMTS4	1453.706318	-2.850904004	0.310859032	-9.171050888	4.68E-20	9.93E-18	2840.653209	2628.02002	1284.795606	1403.529739	270.5074772	294.7318573
ENSG00000158869	FCER1G	4.996341623	0.994135628	0.984809448	1.009470035	0.312749265	0.52812394	2.220127557	2.172815229	5.239786323	5.319758958	10.22536855	4.800193116
ENSG00000158882	TOMM40L	246.0549709	0.258483219	0.290028093	0.891235109	0.372803053	0.586408477	284.1763273	306.3669473	163.4813333	170.2322867	262.1412665	289.9316642
ENSG00000143257	NR1I3	7.01886365	2.180497796	1.26914427	1.718085049	0.085781103	0.22072402	1.110063779	10.86407615	1.047957265	0	20.4507371	8.640347609
ENSG00000248485	PCP4L1	2.011919576	-1.432429181	1.743966906	-0.821362593	0.411439764	NA	3.330191336	0	4.191829058	2.659879479	0.929578959	0.960038623
ENSG00000188931	CFAP126	171.5039151	0.332242026	0.237548446	1.398628502	0.161924415	0.343305265	153.1888014	196.6397782	119.4671282	162.2526482	204.507371	192.9677633
ENSG00000236484	RRM2P2	0.4960042	1.598309782	3.108427801	0.514185912	0.607122017	NA	0	1.086407615	0	0	0.929578959	0.960038623
ENSG00000283696	NA	3.319860402	1.135040071	1.166587647	0.972957389	0.33057448	NA	3.330191336	3.259222844	2.095914529	0.886626493	6.507052715	3.840154493
ENSG00000288093	NA	2.440894965	-0.517245694	1.64656706	-0.31413582	0.753417885	NA	3.330191336	6.518445687	1.047957265	0	2.788736878	0.960038623
ENSG00000215840	NA	1.957056154	0.858927948	1.922569359	0.446760448	0.655048032	NA	0	1.086407615	4.191829058	0.886626493	5.577473756	0
ENSG00000277882	LOC102724602	0.800032186	3.663514496	3.619405157	1.012186903	0.311448697	NA	0	0	0	0	0	4.800193116
ENSG00000283317	NA	1.160457416	1.226791453	2.187459515	0.560829329	0.574913891	NA	1.110063779	1.086407615	1.047957265	0	3.718315837	0
ENSG00000265107	GJA5	36.26946161	1.391726836	0.367646769	3.78549998	0.0001534	0.0014856	22.20127557	22.81455991	25.15097435	23.93891531	68.78884299	54.72220153
ENSG00000188092	GPR89B	87.01015293	-0.385993208	0.258599737	-1.492628003	0.135534589	0.304463751	98.79567629	82.56697871	105.8436837	90.43590229	75.2958957	69.12278087
ENSG00000274372	NA	0.474942701	2.911701057	3.590930502	0.810848624	0.417452607	NA	0	0	0	0	0.929578959	1.920077247
ENSG00000225080	NA	16.20843819	0.115963579	0.570503623	0.203265281	0.838927691	0.919570735	19.98114801	18.46892945	10.47957265	14.18602389	13.01410543	21.12084971
ENSG00000198658	NA	13.26088921	-1.088687496	0.630669601	-1.726240643	0.084304129	0.218078503	16.65095668	14.12329899	16.76731623	16.84590337	5.577473756	9.600386233
ENSG00000284928	NA	0.349319088	-1.609572039	4.322607832	-0.372361339	0.709623835	NA	0	0	2.095914529	0	0	0
ENSG00000223949	ROR1-AS1	0.46478948	2.882668785	4.16589871	0.691968045	0.488957397	NA	0	0	0	0	2.788736878	0
ENSG00000116688	MFN2	4356.867531	-0.062690286	0.099809022	-0.628102394	0.529936865	0.7232716	4515.739451	4515.110046	4204.404545	4442.885357	4267.697002	4195.368784
ENSG00000188800	TMCO2	0.18501063	-0.844481939	4.327995041	-0.195120819	0.845298364	NA	1.110063779	0	0	0	0	0
ENSG00000084073	ZMPSTE24	2356.734014	-0.512405425	0.120220377	-4.262217736	2.02E-05	0.000270991	2574.237902	2820.314167	2394.582349	2681.158515	1878.679077	1791.432071
ENSG00000231296	NA	0.160006437	1.336168064	4.324707576	0.308961482	0.757350827	NA	0	0	0	0	0	0.960038623
ENSG00000049089	COL9A2	51.36354419	1.758569216	1.227168529	1.433029917	0.151849288	0.328803224	22.20127557	1.086407615	38.77441879	52.31096309	120.8452647	72.96293537
ENSG00000227311	RPL21P20	0.634949138	3.330313964	3.214880177	1.035906093	0.300245955	NA	0	0	0	0	0.929578959	2.88011587
ENSG00000187801	ZFP69B	177.851559	-0.606132431	0.207700199	-2.91830453	0.003519405	0.019555897	179.8303321	202.0718163	225.3108119	195.944455	118.9861068	144.9658321
ENSG00000260920	NA	136.4072617	-0.671597698	0.220756637	-3.042253704	0.002348139	0.014181077	165.399503	147.7514356	139.3783162	170.2322867	92.95789593	102.7241327
ENSG00000158887	MPZ	53.50757118	0.730509358	0.331196792	2.20566556	0.027407425	0.096668434	39.96229603	36.9378589	58.68560681	39.89819219	69.71842195	75.84305124
ENSG00000228172	NA	14.87257919	-0.101343288	0.736391329	-0.137621511	0.890539554	0.945276588	24.42140313	3.259222844	19.91118803	13.2993974	13.94368439	14.40057935
ENSG00000117640	MTFR1L	1337.488144	-0.153125605	0.152808898	-1.002072569	0.316308545	0.531700492	1562.9698	1426.453198	1251.260974	1295.361306	1128.508857	1360.374729
ENSG00000127423	AUNIP	45.39761525	0.830480351	0.343430159	2.41819284	0.015597808	0.062671225	34.41197713	27.16019036	39.82237605	42.55807167	65.07052715	63.36254913
ENSG00000182749	PAQR7	421.7289743	0.483316217	0.182523425	2.647968146	0.008097715	0.037636134	382.9720036	420.4397468	346.8738546	339.5779468	591.2122181	449.2980757
ENSG00000117632	STMN1	3434.232854	-0.045557297	0.115222531	-0.39538532	0.692558541	0.837029436	3243.606361	3309.197594	3670.994298	3656.447657	3425.498465	3299.652748
ENSG00000229786	NA	0.181067936	-0.844481939	4.327995041	-0.195120819	0.845298364	NA	0	1.086407615	0	0	0	0
ENSG00000126106	TMEM53	201.3747087	0.161166438	0.223776905	0.720210327	0.471395506	0.676074145	226.4530108	214.0223001	171.8649914	163.1392747	240.7609505	192.0077247
ENSG00000198520	ARMH1	32.12694737	-0.200973054	0.503908828	-0.398828206	0.690019792	0.835209885	22.20127557	19.55533706	53.44582049	39.0115657	29.7465267	28.8011587
ENSG00000199377	RNU5F-1	0.362135872	-1.634318053	4.32166087	-0.378168973	0.705305073	NA	0	2.172815229	0	0	0	0
ENSG00000142945	KIF2C	449.1475281	0.939363427	0.202652307	4.635345349	3.56E-06	6.30E-05	435.1450012	355.25529	288.1882477	297.9065017	695.3250616	623.0650665
ENSG00000142937	RPS8	18223.74135	-0.176050619	0.120995485	-1.455018096	0.145664252	0.319931374	19280.69777	20294.09424	19197.52913	17025.88855	17622.95791	15921.28053
ENSG00000200913	SNORD46	8.512688521	0.128505522	0.874088291	0.147016638	0.883118888	0.9415366	13.32076534	6.518445687	11.52752991	1.773252986	9.295789593	8.640347609
ENSG00000234093	RPS15AP11	1.858033858	1.079036578	1.782795155	0.605249894	0.545012969	NA	2.220127557	3.259222844	0	0	2.788736878	2.88011587
ENSG00000142959	BEST4	19.12850219	1.311796247	0.533378661	2.459408938	0.0139166	0.057588821	18.87108423	14.12329899	10.47957265	7.979638438	30.67610566	32.64131319
ENSG00000173846	PLK3	1752.863396	-0.147468892	0.16961536	-0.869431235	0.384611305	0.597228295	1622.913244	1606.796862	1971.207615	2044.560693	1438.988229	1832.713732
ENSG00000117425	PTCH2	54.17692129	0.265863652	0.335721478	0.791917315	0.42840889	0.637119013	64.38369915	56.49319596	39.82237605	42.55807167	62.28179027	59.52239464
ENSG00000226499	NA	2.34402259	0.027113877	1.370790296	0.019779741	0.984219079	NA	1.110063779	4.345630458	2.095914529	1.773252986	1.859157919	2.88011587
ENSG00000070785	EIF2B3	719.7216753	-0.353369974	0.18733069	-1.886343207	0.05924872	0.16982644	891.3812141	882.162983	619.3427433	711.0744475	588.4234812	625.9451824
ENSG00000232369	NA	0.147771082	-0.844481939	4.327995041	-0.195120819	0.845298364	NA	0	0	0	0.886626493	0	0
ENSG00000268949	NA	0.18501063	-0.844481939	4.327995041	-0.195120819	0.845298364	NA	1.110063779	0	0	0	0	0
ENSG00000126107	HECTD3	1338.496136	0.02224884	0.189339171	0.117507855	0.906457619	0.952992807	1588.501267	1503.588139	1057.38888	1177.439983	1359.044438	1345.014111
ENSG00000126088	UROD	2417.206822	-0.514197408	0.1874703	-2.742820634	0.006091395	0.030110838	3021.593605	3233.149061	2304.458025	2183.761052	1910.284761	1849.994427
ENSG00000234315	NA	0.995176504	0.825393286	2.563143533	0.322023825	0.747434645	NA	0	1.086407615	2.095914529	0	2.788736878	0
ENSG00000162408	NOL9	898.8604485	0.162785056	0.141970807	1.146609358	0.251543107	0.458923916	861.4094921	787.6455206	824.7423672	983.2687808	976.0579073	960.0386233
ENSG00000229519	NA	8.488363012	-0.375029663	0.753081249	-0.497993627	0.618488534	0.787303893	12.21070156	7.604853302	6.287743587	10.63951792	6.507052715	7.680308986
ENSG00000173662	TAS1R1	3.612427623	1.676252663	1.247899021	1.343259859	0.179187845	NA	4.440255114	2.172815229	0	1.773252986	4.647894797	8.640347609
ENSG00000204859	ZBTB48	441.1444464	0.102932312	0.172791624	0.595701978	0.551374337	0.738565554	437.3651287	504.0931332	409.7512904	371.4965006	479.662743	444.4978826
ENSG00000230735	NA	0.665029941	2.204040843	3.290969885	0.669723796	0.50303388	NA	1.110063779	0	0	0	0	2.88011587
ENSG00000171488	LRRC8C	2093.25359	-0.547511754	0.158748129	-3.448933586	0.000562805	0.00435742	2052.507926	2152.173484	2677.530811	2475.461169	1461.298124	1740.550024
ENSG00000226394	NA	0.519676611	-0.1536599	3.238326555	-0.047450403	0.962154258	NA	1.110063779	0	1.047957265	0	0	0.960038623
ENSG00000237200	NA	6.613573017	0.156556253	0.93488679	0.167460119	0.867008025	0.933869452	6.660382671	10.86407615	6.287743587	1.773252986	9.295789593	4.800193116
ENSG00000070886	EPHA8	0.160006437	1.336168064	4.324707576	0.308961482	0.757350827	NA	0	0	0	0	0	0.960038623
ENSG00000223776	LGALS8-AS1	3.163741779	-1.495184539	1.642868268	-0.910106165	0.362766523	NA	5.550318893	4.345630458	0	6.206385452	0	2.88011587
ENSG00000273058	NA	11.8717121	0.328094467	0.64831745	0.506070702	0.612807017	0.783475864	11.10063779	7.604853302	12.57548717	12.4127709	9.295789593	18.24073384
ENSG00000230325	NA	21.17070917	-0.396337805	0.506045533	-0.783205818	0.433506259	0.642159724	31.0817858	23.90096752	16.76731623	20.39240934	19.52115815	15.36061797
ENSG00000119285	HEATR1	1896.913883	-0.228979017	0.152982538	-1.496765707	0.134454232	0.302822246	1721.70892	1828.424015	2178.703153	2248.484786	1732.73518	1671.427243
ENSG00000237991	RPL35P1	3.783696961	1.775889302	1.149728197	1.544616638	0.122439019	NA	2.220127557	2.172815229	3.143871794	0.886626493	3.718315837	10.56042486
ENSG00000225886	NA	293.106496	-1.23348228	0.280682559	-4.394581139	1.11E-05	0.000165244	420.7141721	285.7252026	343.7299828	399.8685484	104.1128434	204.4882268
ENSG00000287244	NA	0.443313247	-1.96319339	4.299214577	-0.456640011	0.647929816	NA	0	0	0	2.659879479	0	0
ENSG00000231344	NA	2.337638435	0.053151178	1.747248995	0.030419922	0.975732157	NA	2.220127557	4.345630458	0	2.659879479	0	4.800193116
ENSG00000117758	STX12	3002.953977	-0.708600347	0.192121985	-3.688283504	0.000225772	0.002057458	2851.753847	2838.783097	4008.436537	4097.101025	2069.242763	2152.406593
ENSG00000269971	NA	1.601688529	-0.291763064	1.660870458	-0.175668766	0.860554175	NA	1.110063779	1.086407615	1.047957265	3.546505972	1.859157919	0.960038623
ENSG00000270031	NA	7.009608081	-0.774103193	0.913931879	-0.847003163	0.396993358	0.609049264	13.32076534	4.345630458	10.47957265	4.433132465	3.718315837	5.76023174
ENSG00000223062	RNU6-1245P	0.366078566	-1.632475296	4.154399318	-0.392950983	0.694355685	NA	1.110063779	1.086407615	0	0	0	0
ENSG00000286433	NA	7.791199303	-1.844955326	1.128406646	-1.63500927	0.102047104	0.250108313	4.440255114	5.432038073	17.8152735	13.2993974	0	5.76023174
ENSG00000117751	PPP1R8	1759.12709	-0.16087629	0.112789133	-1.426345658	0.153768591	0.331404829	1869.347403	1802.350233	1816.109939	1805.17154	1536.59402	1725.189406
ENSG00000252947	SCARNA1	1.461964297	-0.853750706	2.343745662	-0.364267642	0.71565816	NA	0	0	4.191829058	2.659879479	0	1.920077247
ENSG00000130775	THEMIS2	277.9007488	0.32095441	0.243250419	1.319440316	0.187021951	0.37847057	307.4876666	309.6261702	190.7282221	218.9967438	344.8737939	295.691896
ENSG00000117748	RPA2	953.4213291	0.213307642	0.159577788	1.336700082	0.181320555	0.370516523	1012.378166	992.9765597	767.1047176	849.3881804	1082.959488	1015.720863
ENSG00000230239	NA	0.309859653	2.298383222	4.207898145	0.546206952	0.584923688	NA	0	0	0	0	1.859157919	0
ENSG00000207005	RNU1-2	0.774649133	3.619339157	3.658893587	0.989189511	0.322570429	NA	0	0	0	0	4.647894797	0
ENSG00000272426	NA	1.227188877	-1.741827958	2.61796852	-0.665335715	0.505835792	NA	0	3.259222844	3.143871794	0	0	0.960038623
ENSG00000117122	MFAP2	1329.214561	0.198761123	0.124762025	1.59312196	0.111132834	0.265516573	1324.306088	1241.763903	1334.049598	1167.687091	1391.579702	1515.900986
ENSG00000286898	NA	1.180763858	1.265040964	2.18133011	0.579940174	0.561954963	NA	1.110063779	1.086407615	1.047957265	0	0	3.840154493
ENSG00000226526	NA	9.640496596	-0.894280111	0.750936345	-1.190886707	0.233698064	0.438205867	13.32076534	10.86407615	6.287743587	15.07265038	5.577473756	6.720270363
ENSG00000159363	ATP13A2	1608.606074	0.190673506	0.193593665	0.984916045	0.324665311	0.540367421	1791.642939	1789.313341	1230.301829	1334.372872	1876.819919	1629.185544
ENSG00000117115	PADI2	29.52515554	-2.33277686	0.530079964	-4.400801798	1.08E-05	0.000161907	46.6226787	30.41941321	39.82237605	44.33132465	11.15494751	4.800193116
ENSG00000204362	LINC02783	31.1230301	-0.40287148	0.467121771	-0.862454943	0.388437217	0.600780886	46.6226787	22.81455991	37.72646152	28.37204778	19.52115815	31.68127457
ENSG00000142623	PADI1	32.54328577	-1.922506234	0.466270062	-4.123160357	3.74E-05	0.000462114	47.73274248	48.88834266	44.01420511	31.91855375	10.22536855	12.4805021
ENSG00000142619	PADI3	0.154929827	1.312720627	4.32663089	0.303404811	0.76158138	NA	0	0	0	0	0.929578959	0
ENSG00000273264	NA	8.2038228	-0.579969264	0.85367293	-0.679381111	0.496896415	0.696599119	13.32076534	14.12329899	4.191829058	5.319758958	6.507052715	5.76023174
ENSG00000282057	NA	219.2255913	-1.661787058	0.889493656	-1.868239359	0.061728715	0.174747439	106.5661227	90.17183201	444.3338802	494.7375831	87.38042217	92.16370783
ENSG00000272691	NA	6.455294832	-1.545910315	1.037170809	-1.490506966	0.136090986	0.305231765	2.220127557	11.95048376	7.335700852	11.52614441	1.859157919	3.840154493
ENSG00000230285	NA	0.627790394	2.204138306	3.357426574	0.656496354	0.511504812	NA	0	0	0	0.886626493	0	2.88011587
ENSG00000142871	CCN1	16969.70315	-0.235197806	0.15086339	-1.559011804	0.118993586	0.278287288	15347.7418	16265.69481	20126.01926	19722.11971	14818.41819	15538.22512
ENSG00000234419	NA	0.160006437	1.336168064	4.324707576	0.308961482	0.757350827	NA	0	0	0	0	0	0.960038623
ENSG00000276997	NA	4.543256503	0.071488886	1.14388607	0.062496509	0.950167442	NA	4.440255114	5.432038073	6.287743587	1.773252986	8.366210634	0.960038623
ENSG00000267305	NA	0.307777519	0.614844748	4.324706338	0.142170289	0.8869455	NA	0	0	0	0.886626493	0	0.960038623
ENSG00000143512	HHIPL2	42.2715392	1.364070101	0.437802751	3.115718431	0.001834974	0.011637859	25.53146691	15.2097066	33.53463246	36.35168622	89.23958009	53.7621629
ENSG00000143498	TAF1A	222.2846832	-0.175691876	0.180333457	-0.974261125	0.329926902	0.545659926	241.9939037	223.7999686	213.783282	244.7089121	191.4932656	217.9287675
ENSG00000225265	TAF1A-AS1	16.55608823	0.29721669	0.58317345	0.509654015	0.610293875	0.781596653	15.5408929	8.691260917	16.76731623	20.39240934	13.94368439	24.00096558
ENSG00000154305	MIA3	2597.51534	-0.03937838	0.12815781	-0.307264769	0.758641849	0.875095789	2824.002253	2775.771455	2351.616102	2533.091891	2463.384242	2637.226098
ENSG00000229399	NA	1.159509199	0.470884161	1.941599198	0.242523875	0.808374259	NA	0	2.172815229	1.047957265	0.886626493	0.929578959	1.920077247
ENSG00000272750	NA	33.22453003	-0.07266238	0.397746221	-0.18268528	0.855044966	0.927480933	34.41197713	42.36989697	28.29484614	30.14530076	35.32400045	28.8011587
ENSG00000186063	AIDA	4747.074114	-0.549523465	0.114283603	-4.808419146	1.52E-06	3.01E-05	5604.712018	5551.54291	4883.480853	5190.31149	3537.04794	3715.349472
ENSG00000162819	BROX	2342.941299	-0.261088683	0.123920469	-2.106905222	0.035125796	0.11650699	2544.26618	2459.626839	2421.829238	2493.193699	1874.960761	2263.771074
ENSG00000287684	LOC105372984	0.989344837	1.859275713	2.953375792	0.629542545	0.528993925	NA	0	0	2.095914529	0	0	3.840154493
ENSG00000234523	NDUFB1P2	0.480552794	-2.066336316	3.77511963	-0.547356513	0.584133826	NA	1.110063779	0	0	1.773252986	0	0
ENSG00000187554	TLR5	4.087483841	1.24346803	1.110984478	1.119248788	0.263034017	NA	2.220127557	1.086407615	5.239786323	2.659879479	3.718315837	9.600386233
ENSG00000164010	ERMAP	426.0947423	0.346037773	0.15942885	2.170484033	0.029970197	0.103472494	415.1638532	371.5514042	353.1615981	422.9208372	464.7894797	528.9812814
ENSG00000164011	ZNF691	271.8416279	-0.187855137	0.166119347	-1.13084442	0.25812058	0.466819798	294.1669013	259.6514199	298.6678204	281.0605983	257.4933717	240.0096558
ENSG00000233708	NA	8.615943348	-1.338903572	0.927652224	-1.443324921	0.148928963	0.32462468	17.76102046	15.2097066	3.143871794	7.093011945	4.647894797	3.840154493
ENSG00000237090	NA	0.154929827	1.312720627	4.32663089	0.303404811	0.76158138	NA	0	0	0	0	0.929578959	0
ENSG00000225099	NA	0.988017759	-0.126863084	2.297678687	-0.055213588	0.955968304	NA	0	1.086407615	2.095914529	0.886626493	1.859157919	0
ENSG00000284138	ATP6V0CP4	0.896465589	-2.939737614	2.722409395	-1.079829367	0.280218171	NA	1.110063779	2.172815229	2.095914529	0	0	0
ENSG00000283973	NA	1.209517584	-1.735729994	2.173818243	-0.798470617	0.424597438	NA	2.220127557	2.172815229	1.047957265	0.886626493	0.929578959	0
ENSG00000207256	RNU6-880P	0.790214583	0.40605026	2.744316819	0.147960417	0.882374007	NA	0	0	1.047957265	1.773252986	0	1.920077247
ENSG00000154309	DISP1	364.1897267	0.274648804	0.253413229	1.08379821	0.278454279	0.490068707	372.9814296	461.7232362	264.0852307	263.3280684	431.3246371	391.6957583
ENSG00000226967	NA	0.591084329	-2.37232619	4.265201389	-0.556204965	0.578070745	NA	0	0	0	3.546505972	0	0
ENSG00000231407	GORAB-AS1	5.326705583	1.162025158	0.920431633	1.262478512	0.206776654	0.404477388	3.330191336	2.172815229	4.191829058	5.319758958	10.22536855	6.720270363
ENSG00000203857	HSD3B1	0.147771082	-0.844481939	4.327995041	-0.195120819	0.845298364	NA	0	0	0	0.886626493	0	0
ENSG00000226443	NA	5.172914376	0.71524868	1.01444919	0.705061118	0.480772202	0.683226069	2.220127557	5.432038073	3.143871794	6.206385452	11.15494751	2.88011587
ENSG00000249798	NA	2.143422801	0.63782629	1.570245765	0.406195198	0.684599182	NA	2.220127557	3.259222844	0	1.773252986	4.647894797	0.960038623
ENSG00000239873	NA	1.393534267	0.035210839	2.386910465	0.014751638	0.988230323	NA	0	0	1.047957265	4.433132465	0	2.88011587
ENSG00000203855	NA	2.789656861	-0.311711226	1.517836439	-0.205365491	0.83728658	NA	4.440255114	5.432038073	2.095914529	0	0.929578959	3.840154493
ENSG00000240244	NA	7.928736198	0.994987213	0.7546734	1.318434189	0.187358342	0.378745165	5.550318893	7.604853302	6.287743587	4.433132465	9.295789593	14.40057935
ENSG00000260941	LINC00622	32.60513834	0.128345256	0.481370672	0.266624586	0.789758224	0.892063437	43.29248736	28.24659798	16.76731623	38.1249392	26.95778982	42.24169942
ENSG00000198857	NA	51.786179	0.343927628	0.392470623	0.876314323	0.380859181	0.593787978	61.05350782	56.49319596	34.58258973	38.1249392	44.61979005	75.84305124
ENSG00000143067	ZNF697	1535.286198	-0.443429014	0.135705258	-3.267589029	0.001084677	0.007491712	1625.133372	1513.365807	1826.589512	1769.70648	1171.269489	1305.652528
ENSG00000134240	HMGCS2	0.320012874	2.340668548	4.204271955	0.556735762	0.57770798	NA	0	0	0	0	0	1.920077247
ENSG00000092621	PHGDH	3989.903978	-0.053504662	0.30579817	-0.17496724	0.861105375	0.93038038	2792.920467	2485.700622	5312.095374	5564.467871	4123.612263	3660.62727
ENSG00000027644	INSRR	0.628323876	-2.456424702	3.486399253	-0.704573551	0.481075663	NA	1.110063779	0	0	2.659879479	0	0
ENSG00000137970	RPL7P9	64.91231286	-0.370100636	0.286092623	-1.293639213	0.195790071	0.390306615	63.27363537	71.70290256	71.26109399	74.47662542	50.1972638	58.56235602
ENSG00000285698	NA	2.99493042	2.124244978	1.731424337	1.226877163	0.219868763	NA	0	1.086407615	0	4.433132465	0.929578959	11.52046348
ENSG00000228035	NGF-AS1	5.224840417	2.315624322	1.08168368	2.14075923	0.032293459	0.109240619	1.110063779	1.086407615	3.143871794	3.546505972	17.66200023	4.800193116
ENSG00000226973	NA	2.625109512	0.154174735	1.427504906	0.108002946	0.913993355	NA	2.220127557	4.345630458	0	3.546505972	3.718315837	1.920077247
ENSG00000274468	NA	2.65611012	0.164064025	1.760287287	0.093202983	0.925742305	NA	6.660382671	0	0	3.546505972	0.929578959	4.800193116
ENSG00000130764	LRRC47	1979.679078	0.159877011	0.11384657	1.404319956	0.160223594	0.340751346	1953.71225	1831.683238	1936.625025	1899.153948	2253.299397	2003.600607
ENSG00000266075	RN7SL574P	6.042858292	0.639013653	0.982457257	0.650423872	0.515418461	0.71145033	4.440255114	4.345630458	6.287743587	5.319758958	13.94368439	1.920077247
ENSG00000272153	NA	29.50140717	-0.273275277	0.475379017	-0.574857675	0.565387557	0.749751065	35.52204091	16.29611422	32.4866752	40.78481868	26.95778982	24.9610042
ENSG00000230026	NA	0.46986609	2.897513885	3.604130199	0.803942623	0.421430113	NA	0	0	0	0	1.859157919	0.960038623
ENSG00000284770	TBCE	36.45502777	0.086557615	0.401591465	0.215536491	0.829349065	0.914202231	39.96229603	40.19708174	27.24688888	35.46505972	28.81694774	47.04189254
ENSG00000270710	NA	0.295542164	-1.485483609	4.325292454	-0.343441195	0.731266573	NA	0	0	0	1.773252986	0	0
ENSG00000227236	NA	0.154929827	1.312720627	4.32663089	0.303404811	0.76158138	NA	0	0	0	0	0.929578959	0
ENSG00000198837	DENND4B	1554.541801	0.538269681	0.133323916	4.037307766	5.41E-05	0.000628041	1467.504315	1379.737671	1360.248529	1196.945766	1872.172024	2050.642499
ENSG00000160741	CRTC2	1161.810503	0.151006563	0.139178011	1.084988657	0.277926679	0.489486109	1072.32161	1237.418273	1067.868453	1104.73661	1139.663804	1348.854266
ENSG00000282386	NA	19.6434385	-1.140581391	0.725645351	-1.571816577	0.115993096	0.273643446	27.75159446	43.45630458	6.287743587	18.61915635	10.22536855	11.52046348
ENSG00000273026	NA	6.165862385	-0.535725297	0.959054601	-0.558597286	0.576436593	0.757366664	13.32076534	6.518445687	4.191829058	3.546505972	5.577473756	3.840154493
ENSG00000143578	CREB3L4	119.3879275	0.176385319	0.241442477	0.730548	0.465055284	0.670504907	132.0975896	112.9863919	91.17228201	121.4678296	135.7185281	122.8849438
ENSG00000143543	JTB	272.2748748	-0.431448613	0.228030949	-1.892061647	0.058482768	0.168211841	335.2392611	323.7494691	243.1260854	289.9268632	264.0004244	177.6071453
ENSG00000285641	NA	2.899978987	-0.850757316	1.404109788	-0.605905124	0.544577756	NA	7.77044645	2.172815229	1.047957265	2.659879479	2.788736878	0.960038623
ENSG00000143545	RAB13	843.7054285	-0.395066922	0.139079028	-2.840593064	0.004502973	0.023734984	830.3277063	929.9649181	1015.470589	891.946252	715.7757987	678.7473066
ENSG00000177954	RPS27	10295.21772	-0.202090897	0.150486395	-1.342918057	0.179298509	0.367620995	10507.86373	11752.75757	11329.46599	9467.397693	10466.1295	8247.691812
ENSG00000231416	RPL34P5	0.335997762	0.59141579	4.266920185	0.13860484	0.889762418	NA	0	1.086407615	0	0	0.929578959	0
ENSG00000162642	C1orf52	684.1151482	-0.434739506	0.1645713	-2.641648371	0.008250366	0.038192735	693.7898616	651.8445687	825.7903244	824.5626386	590.2826392	518.4208566
ENSG00000223254	NA	3.059666054	0.183966016	1.341859698	0.137097803	0.890953489	NA	2.220127557	7.604853302	1.047957265	0.886626493	3.718315837	2.88011587
ENSG00000223653	NA	39.58298743	-0.949524657	0.486356794	-1.952321153	0.050900088	0.152226489	28.86165824	32.59222844	53.44582049	73.58999893	27.88736878	21.12084971
ENSG00000116198	CEP104	1686.744464	0.26394442	0.131293919	2.010332413	0.044396019	0.137566198	1669.535923	1713.264808	1532.113521	1409.736124	1939.101709	1856.714697
ENSG00000169598	DFFB	157.5719865	0.322663077	0.233566409	1.381461822	0.167137009	0.351105805	155.408929	178.1708488	122.6109999	125.900962	191.4932656	171.8469136
ENSG00000162836	ACP6	658.1575532	0.023020781	0.141692813	0.162469643	0.870936032	0.935961412	678.2489687	621.4251555	628.7743587	689.7954116	612.5925342	718.1088902
ENSG00000271387	C1orf21-DT	2.126106132	1.11070658	1.382643052	0.803321275	0.421789064	NA	2.220127557	1.086407615	1.047957265	1.773252986	2.788736878	3.840154493
ENSG00000116667	C1orf21	485.5049404	0.515619481	0.138998989	3.709519641	0.000207653	0.00192492	446.245639	432.3902306	429.6624785	391.0022834	607.9446394	605.7843713
ENSG00000230470	NA	0.18501063	-0.844481939	4.327995041	-0.195120819	0.845298364	NA	1.110063779	0	0	0	0	0
ENSG00000285847	NA	4.802150225	1.286423551	1.068085583	1.204419918	0.228427317	0.431982209	3.330191336	2.172815229	2.095914529	5.319758958	13.01410543	2.88011587
ENSG00000286378	NA	0.345017067	0.614585026	4.228088957	0.145357638	0.884428509	NA	1.110063779	0	0	0	0	0.960038623
ENSG00000284726	NA	6.476103422	0.022890432	1.139456419	0.020088905	0.983972451	0.991889242	4.440255114	0	11.52752991	9.752891424	9.295789593	3.840154493
ENSG00000271420	NA	1.094662007	4.117823693	2.566327514	1.604558915	0.108590909	NA	0	0	0	0	4.647894797	1.920077247
ENSG00000232482	NA	0.462707346	1.598311744	3.177376862	0.503028697	0.614944096	NA	0	0	0	0.886626493	0.929578959	0.960038623
ENSG00000173110	HSPA6	49.16112733	-0.842473429	0.443397878	-1.900039382	0.057427952	0.165872441	86.58497472	67.3572721	38.77441879	38.1249392	35.32400045	28.8011587
ENSG00000225217	HSPA7	20.17764406	1.373211158	0.520266032	2.63944035	0.008304304	0.038400657	16.65095668	16.29611422	8.383658116	11.52614441	27.88736878	40.32162218
ENSG00000143125	PROK1	0.636616537	-0.611439037	3.044933181	-0.200805404	0.840850737	NA	0	1.086407615	0	1.773252986	0	0.960038623
ENSG00000143105	KCNA10	0.160006437	1.336168064	4.324707576	0.308961482	0.757350827	NA	0	0	0	0	0	0.960038623
ENSG00000237415	NA	2.719410348	-0.304364205	1.417281213	-0.214752162	0.829960551	NA	1.110063779	1.086407615	3.143871794	6.206385452	0.929578959	3.840154493
ENSG00000226828	LINC02774	0.509906954	-2.139004253	3.715053035	-0.575766815	0.564772807	NA	0	2.172815229	0	0.886626493	0	0
ENSG00000225855	RUSC1-AS1	124.5999481	-0.76465124	0.299629104	-2.551992546	0.010710881	0.046812519	107.6761865	134.7145442	136.2344444	198.6043345	74.36631674	96.00386233
ENSG00000283701	MIR555	0.160006437	1.336168064	4.324707576	0.308961482	0.757350827	NA	0	0	0	0	0	0.960038623
ENSG00000207134	RNU6-106P	0.787220106	1.47077021	2.734540907	0.537849043	0.59068127	NA	0	0	1.047957265	0.886626493	2.788736878	0
ENSG00000227773	NA	1.343362203	-1.902275765	2.566051312	-0.741324133	0.458496932	NA	4.440255114	0	0	2.659879479	0	0.960038623
ENSG00000237872	POU5F1P4	95.82021271	-0.479762759	0.302537404	-1.58579651	0.112785478	0.268180938	88.80510228	83.65338632	105.8436837	144.5201184	75.2958957	76.80308986
ENSG00000271267	NA	7.12017246	0.640969202	0.824077375	0.777802208	0.436685626	0.644915134	3.330191336	5.432038073	6.287743587	8.866264931	12.08452647	6.720270363
ENSG00000225082	NA	2.27160192	-0.399789133	1.440849698	-0.277467618	0.781421067	NA	1.110063779	3.259222844	1.047957265	4.433132465	1.859157919	1.920077247
ENSG00000223503	NA	1.817865932	-3.97970382	2.252162074	-1.767059248	0.077218306	NA	3.330191336	0	3.143871794	4.433132465	0	0
ENSG00000232519	NA	3.439794805	0.758055717	1.144721936	0.662218215	0.507831382	NA	2.220127557	4.345630458	1.047957265	3.546505972	3.718315837	5.76023174
ENSG00000160752	FDPS	1592.669158	-0.649355826	0.186803211	-3.476149168	0.000508669	0.004021175	2011.435567	2188.024936	1483.907487	1563.122507	1152.67791	1156.846541
ENSG00000121957	GPSM2	600.7943463	0.626943669	0.707092939	0.886649596	0.375267583	0.589055671	764.8339434	793.0775586	214.8312392	261.5548155	678.5926403	891.875881
ENSG00000225721	NA	2.338179379	0.019838551	1.764832877	0.011241037	0.991031139	NA	6.660382671	0	0	2.659879479	2.788736878	1.920077247
ENSG00000188396	DYNLT4	77.64827774	-0.062485661	0.317424153	-0.196852257	0.843943156	0.922643581	99.90574007	70.61649495	75.45292304	69.15686646	57.63389548	93.12374646
ENSG00000206737	RNVU1-18	0.154929827	1.312720627	4.32663089	0.303404811	0.76158138	NA	0	0	0	0	0.929578959	0
ENSG00000242352	NA	0.947803268	2.941514163	2.929548793	1.004084373	0.315337947	NA	0	0	0	0.886626493	0	4.800193116
ENSG00000265531	FCGR1CP	5.895310069	-0.264514422	1.202560181	-0.219959405	0.825902771	0.912169934	3.330191336	0	13.62344444	7.979638438	3.718315837	6.720270363
ENSG00000230186	NA	0.692451886	-2.575487462	2.927060429	-0.879888723	0.378919595	NA	2.220127557	0	1.047957265	0.886626493	0	0
ENSG00000270872	NA	227.8089237	-0.20484337	0.204191116	-1.003194331	0.315767108	0.531014398	241.9939037	223.7999686	227.4067264	259.7815625	172.9016864	240.9696944
ENSG00000082482	KCNK2	779.7430602	-0.443795887	0.204637432	-2.168693594	0.030105954	0.10374342	679.3590324	758.312515	1004.991017	977.9490219	697.1842195	560.662556
ENSG00000116747	RO60	2187.40189	-0.482204141	0.126603867	-3.80876312	0.000139664	0.001378029	2323.363488	2258.641431	2431.260854	2651.013214	1636.058968	1824.073384
ENSG00000134207	SYT6	108.9363377	-0.401189239	0.965567843	-0.415495651	0.677779098	0.827685736	27.75159446	51.06115788	177.1047777	218.1101173	115.267791	64.32258776
ENSG00000163467	TSACC	11.1206588	-1.297845424	0.89434845	-1.451163049	0.146734463	0.321665651	6.660382671	24.98737514	16.76731623	7.093011945	9.295789593	1.920077247
ENSG00000243710	CFAP57	45.09328423	-0.075899906	0.387946409	-0.195645336	0.844887773	0.923073534	52.17299759	29.33300559	51.34990596	50.53771011	35.32400045	51.84208566
ENSG00000117395	EBNA1BP2	2033.548955	-0.291288482	0.144112179	-2.021262075	0.043252643	0.135116183	2254.539534	2385.751122	2037.228922	1985.156718	1936.312972	1602.304462
ENSG00000116874	WARS2	313.4708018	-0.109224041	0.159291773	-0.685685385	0.492911525	0.693599667	298.6071564	310.7125778	326.9626665	348.4442118	295.6061091	300.4920891
ENSG00000065600	PACC1	359.5702217	-0.270934679	0.157441259	-1.720861994	0.08527587	0.219935344	405.1732792	404.1436326	368.8809571	347.5575853	323.4934778	308.1723981
ENSG00000009780	FAM76A	243.2289508	-0.456389923	0.225561436	-2.023350848	0.043036988	0.134674809	309.7077942	315.0582082	225.3108119	219.8833703	186.8453708	202.5681495
ENSG00000023572	GLRX2	789.4779872	-0.03479843	0.156018487	-0.223040427	0.823504042	0.910985341	774.8245174	725.7202865	862.4688287	820.1295061	867.297169	686.4276156
ENSG00000215788	TNFRSF25	1071.020584	0.422862912	0.516667142	0.818443592	0.413103939	0.624246649	1302.104812	1371.04641	561.7050938	612.6589067	1085.748224	1492.860059
ENSG00000117625	RCOR3	1049.865314	-0.08708543	0.15592649	-0.558503115	0.576500878	0.757398959	1195.538689	1154.851294	928.4901364	1004.547817	947.2409595	1068.522988
ENSG00000179902	CFAP276	1.023756601	-3.143593318	2.627174853	-1.196567984	0.231474986	NA	1.110063779	3.259222844	0	1.773252986	0	0
ENSG00000143157	POGK	1667.638122	0.542721437	0.105829179	5.128277863	2.92E-07	6.90E-06	1489.705591	1427.539606	1400.070905	1471.799979	2102.707606	2114.005048
ENSG00000160781	PAQR6	56.00545231	-0.253942542	0.371079896	-0.684333871	0.493764363	0.694162306	41.0723598	53.23397311	83.83658116	58.51734854	43.69021109	55.68224015
ENSG00000143344	RGL1	1558.638491	-0.17746472	0.157108351	-1.129568986	0.258657886	0.467155371	1809.403959	1813.214309	1450.372854	1412.396003	1442.706545	1423.737278
ENSG00000142856	ITGB3BP	133.4940239	0.742541913	0.247200696	3.00380187	0.002666289	0.015784589	85.47491095	129.2825061	125.7548717	95.75566125	179.4087391	185.2874543
ENSG00000116396	KCNC4	644.2757159	1.022593847	0.206275585	4.957415808	7.14E-07	1.55E-05	366.3210469	436.7358611	560.6571365	553.2549317	1060.649593	888.0357265
ENSG00000163875	MEAF6	1152.470587	0.14384526	0.119999387	1.198716625	0.230638151	0.434718763	1183.327988	1117.913435	1117.122444	1036.46637	1248.424542	1211.568743
ENSG00000131238	PPT1	1401.598761	-0.12297105	0.121041289	-1.015943002	0.30965653	0.52517178	1505.246484	1437.317274	1439.893281	1381.364076	1409.241702	1236.529747
ENSG00000171680	PLEKHG5	4970.286198	0.092685129	0.287677297	0.32218437	0.747313024	0.868312789	6459.461127	6342.447654	3333.552058	3315.983084	4631.162375	5739.11089
ENSG00000116977	LGALS8	1785.021868	-0.340350139	0.161635364	-2.1056663	0.035233349	0.116824825	2137.982837	2108.71718	1677.77958	1753.747203	1373.917702	1657.986702
ENSG00000229348	HYI-AS1	0.359670174	-1.616084146	4.175050393	-0.387081351	0.698695983	NA	1.110063779	0	1.047957265	0	0	0
ENSG00000242485	MRPL20	1351.498597	-0.104608551	0.115761199	-0.903658146	0.366176699	0.580780734	1413.11119	1412.329899	1356.0567	1353.878655	1355.326123	1218.289013
ENSG00000272455	NA	87.43866373	0.248984334	0.401328574	0.620400215	0.534994331	0.72662301	74.37427316	41.28348935	94.31615381	118.8079501	117.1269489	78.72316711
ENSG00000225905	NA	1.097656484	3.190115669	2.294224769	1.390498312	0.164377611	NA	0	0	0	0.886626493	1.859157919	3.840154493
ENSG00000225285	LINC01770	2.790720811	0.71582953	1.380408758	0.518563452	0.604065202	NA	0	2.172815229	5.239786323	1.773252986	3.718315837	3.840154493
ENSG00000179403	VWA1	970.0713771	-0.358435597	0.269221884	-1.331376157	0.183065271	0.372972704	829.2176425	711.5969875	1316.234324	1329.93974	924.9310645	708.508504
ENSG00000215915	ATAD3C	19.63180926	0.543648161	0.623125181	0.872454166	0.382960662	0.595547177	15.5408929	6.518445687	22.00710255	23.93891531	33.46484253	16.3206566
ENSG00000223635	NA	0.657678036	-2.513007437	3.405690768	-0.737884796	0.460584459	NA	0	2.172815229	0	1.773252986	0	0
ENSG00000135776	ABCB10	577.5937822	0.235961129	0.144163135	1.636764683	0.101679648	0.249426798	562.8023357	529.0805083	496.7317434	592.2664974	669.2968507	615.3847575
ENSG00000199672	RNU4-21P	0.154929827	1.312720627	4.32663089	0.303404811	0.76158138	NA	0	0	0	0	0.929578959	0
ENSG00000201492	RNA5SP78	1.695004532	1.394996551	2.231074148	0.625257817	0.531801861	NA	4.440255114	0	0	0	0.929578959	4.800193116
ENSG00000229367	NA	0.154929827	1.312720627	4.32663089	0.303404811	0.76158138	NA	0	0	0	0	0.929578959	0
ENSG00000135763	URB2	556.0120765	-0.262551962	0.231828404	-1.132527154	0.257412875	0.465962916	489.5381263	454.1183829	749.2894441	661.4233638	540.0853754	441.6177667
ENSG00000213028	NA	0.644861253	-2.489434879	3.422211022	-0.727434651	0.466959734	NA	0	0	2.095914529	1.773252986	0	0
ENSG00000169914	OTUD3	627.7881392	-0.61495281	0.140723356	-4.369941332	1.24E-05	0.000181376	723.7615836	773.5222216	651.8294185	690.6820381	453.6345321	473.2990413
ENSG00000177186	OR2M7	0.154929827	1.312720627	4.32663089	0.303404811	0.76158138	NA	0	0	0	0	0.929578959	0
ENSG00000269956	MKNK1-AS1	12.7294176	0.180456215	0.729346863	0.247421665	0.804581909	0.900099748	14.43082912	18.46892945	5.239786323	10.63951792	7.436631674	20.16081109
ENSG00000079277	MKNK1	777.8630383	-0.223531676	0.155444929	-1.438012016	0.150430645	0.326725782	866.959811	922.3600648	743.0017005	735.8999893	668.3672717	730.5893923
ENSG00000117407	ARTN	40.50867484	1.098306826	0.365610106	3.004038476	0.002664216	0.015777007	33.30191336	29.33300559	20.95914529	33.69180674	58.56347444	67.20270363
ENSG00000237950	LOC101929609	5.138674551	0.200346606	1.043393896	0.192014355	0.847730961	0.924682046	7.77044645	2.172815229	5.239786323	4.433132465	9.295789593	1.920077247
ENSG00000117408	IPO13	1269.969314	-0.204036232	0.190534562	-1.070862048	0.284231463	0.496587023	1568.520119	1518.797845	1079.395982	1147.294682	1207.523068	1098.284185
ENSG00000285649	NA	1.810976707	-0.531895755	1.71796558	-0.309607923	0.756859131	NA	1.110063779	3.259222844	1.047957265	2.659879479	2.788736878	0
ENSG00000117410	ATP6V0B	2236.712387	-0.359023775	0.137119258	-2.618332236	0.008836073	0.040414122	2466.561716	2620.415166	2290.83458	2278.630087	2065.524448	1698.308325
ENSG00000159214	CCDC24	138.3312605	0.206595675	0.319148449	0.647334103	0.517415734	0.713266223	156.5189928	182.5164792	90.12432475	97.52891424	148.7326335	154.5662183
ENSG00000196517	SLC6A9	1293.411151	0.453380375	0.666333047	0.68041106	0.49624422	0.696125703	683.7992876	470.4144971	1645.292905	1806.944793	1544.030651	1609.984771
ENSG00000271647	KRT8P47	0.555031889	-2.24826901	4.28267275	-0.524968668	0.599604972	NA	3.330191336	0	0	0	0	0
ENSG00000185962	LCE3A	5.24458079	-2.34060288	1.310981851	-1.785381604	0.07419944	0.19902458	12.21070156	9.777668531	3.143871794	3.546505972	2.788736878	0
ENSG00000226947	LCEP4	0.640025749	3.341530709	3.93502386	0.849176734	0.395782958	NA	0	0	0	0	0	3.840154493
ENSG00000285753	LCEP3	15.36588089	-3.537859924	0.932567748	-3.793676041	0.000148433	0.001444875	31.0817858	29.33300559	14.6714017	13.2993974	0.929578959	2.88011587
ENSG00000187223	LCE2D	0.181067936	-0.844481939	4.327995041	-0.195120819	0.845298364	NA	0	1.086407615	0	0	0	0
ENSG00000187173	LCE2A	2.759703956	1.04165363	1.392488918	0.748051648	0.454429005	NA	1.110063779	1.086407615	4.191829058	1.773252986	7.436631674	0.960038623
ENSG00000172031	EPHX4	87.11233749	-0.449678087	0.319022227	-1.409550961	0.158672316	0.338427323	126.5472707	107.5543538	79.6447521	69.15686646	70.64800091	69.12278087
ENSG00000233228	LPCAT2BP	0.181067936	-0.844481939	4.327995041	-0.195120819	0.845298364	NA	0	1.086407615	0	0	0	0
ENSG00000273487	NA	2.771061061	0.088602861	1.579261453	0.056103985	0.955258969	NA	3.330191336	6.518445687	1.047957265	0	0.929578959	4.800193116
ENSG00000228594	FNDC10	314.7820877	0.420169166	0.192652585	2.180968221	0.029185767	0.101591764	295.2769651	334.6135453	237.886299	264.2146949	404.3668473	352.3341747
ENSG00000286989	NA	14.22095815	0.081570637	0.730872429	0.111607215	0.911134851	0.956005339	15.5408929	21.72815229	5.239786323	13.2993974	7.436631674	22.08088833
ENSG00000272106	NA	132.4362358	-0.034479771	0.223861949	-0.154022475	0.877592015	0.939162532	138.7579723	147.7514356	110.0355128	137.4271064	132.0002122	128.6451755
ENSG00000189409	MMP23B	5.264812035	-0.214238036	1.056535647	-0.202774073	0.839311624	0.919839735	5.550318893	3.259222844	11.52752991	1.773252986	3.718315837	5.76023174
ENSG00000272004	NA	0.334665981	0.614710044	4.273927875	0.143827894	0.885636376	NA	0	0	1.047957265	0	0	0.960038623
ENSG00000189339	SLC35E2B	1894.335692	0.331643513	0.170011163	1.950716104	0.051090827	0.152578027	1941.501549	2006.594864	1423.125965	1605.680579	2261.665608	2127.445589
ENSG00000215914	NA	1.181656668	-3.354047181	2.493272333	-1.345239	0.178548065	NA	0	2.172815229	3.143871794	1.773252986	0	0
ENSG00000008128	CDK11A	108.5649917	-0.269311319	0.225278549	-1.195459222	0.231907659	0.436121257	118.7768243	118.41843	114.2273418	109.0550586	92.02831697	98.8839782
ENSG00000268575	NA	49.13268959	0.513977371	0.449094494	1.144474889	0.252426746	0.459988402	45.51261492	68.44367972	20.95914529	37.23831271	66.00010611	56.64227877
ENSG00000008130	NADK	3457.367849	-0.296456173	0.107670714	-2.753359396	0.00589871	0.029347704	3753.125635	3663.366476	3486.553819	3839.092715	3108.51204	2893.55641
ENSG00000178821	TMEM52	10.71493128	0.380280966	0.735431194	0.517085717	0.605096323	0.777936357	13.32076534	9.777668531	5.239786323	10.63951792	18.59157919	6.720270363
ENSG00000158477	CD1A	0.349319088	-1.609572039	4.322607832	-0.372361339	0.709623835	NA	0	0	2.095914529	0	0	0
ENSG00000236257	NA	0.18501063	-0.844481939	4.327995041	-0.195120819	0.845298364	NA	1.110063779	0	0	0	0	0
ENSG00000231434	NA	3.171707971	3.384524617	1.39587938	2.424654067	0.01532298	NA	1.110063779	0	1.047957265	0.886626493	10.22536855	5.76023174
ENSG00000117505	DR1	3367.24899	-0.022927465	0.173674357	-0.132014103	0.894973137	0.947722918	2911.697291	2859.424842	3938.2234	3830.22645	3418.991412	3244.930547
ENSG00000229635	LOC100421273	2.476954866	0.663567057	1.3813839	0.480363972	0.630968608	NA	3.330191336	2.172815229	1.047957265	1.773252986	5.577473756	0.960038623
ENSG00000207379	NA	0.18501063	-0.844481939	4.327995041	-0.195120819	0.845298364	NA	1.110063779	0	0	0	0	0
ENSG00000162889	MAPKAPK2	4799.715874	-0.144665956	0.158369839	-0.913469112	0.360995872	0.575542118	4489.09792	4196.792615	5626.482553	5516.59004	4580.035532	4389.296586
ENSG00000224114	RPS14P1	28.1400365	0.582166634	0.481798219	1.208320435	0.226924031	0.429981071	26.64153068	16.29611422	18.86323076	34.57843323	44.61979005	27.84112007
ENSG00000199349	NA	0.504248915	-0.171570519	3.784568206	-0.045334239	0.963840897	NA	0	0	2.095914529	0	0.929578959	0
ENSG00000162892	IL24	6.129184461	0.90746333	0.945972187	0.959291767	0.337411782	0.553672167	4.440255114	5.432038073	1.047957265	7.979638438	11.15494751	6.720270363
ENSG00000162894	FCMR	23.10932906	0.295185232	0.512787192	0.575648605	0.564852721	0.749462572	15.5408929	14.12329899	24.10301708	31.91855375	24.16905294	28.8011587
ENSG00000271680	NA	0.160006437	1.336168064	4.324707576	0.308961482	0.757350827	NA	0	0	0	0	0	0.960038623
ENSG00000226945	NA	0.154929827	1.312720627	4.32663089	0.303404811	0.76158138	NA	0	0	0	0	0.929578959	0
ENSG00000182795	C1orf116	6.204591294	-2.61078174	1.175601656	-2.220804748	0.026364189	0.093869706	6.660382671	6.518445687	5.239786323	15.95927688	0.929578959	1.920077247
ENSG00000198890	PRMT6	532.8554066	0.151342882	0.144896049	1.044492814	0.296257442	0.51044322	526.170231	495.4018722	484.1562562	549.7084257	608.8742183	532.8214359
ENSG00000224550	NA	6.091356038	0.946498309	0.962837958	0.9830297	0.325592821	0.541393757	3.330191336	2.172815229	10.47957265	2.659879479	10.22536855	7.680308986
ENSG00000142669	SH3BGRL3	12550.53511	-0.063260131	0.222677813	-0.284088163	0.776342818	0.885143338	15679.65087	15544.32015	10090.7805	9616.350944	12170.97731	12201.13086
ENSG00000169442	CD52	191.9809882	-1.267641962	0.403564557	-3.141113213	0.00168307	0.010829596	303.0474115	368.2921813	142.522188	140.0869859	82.73252738	115.2046348
ENSG00000142910	TINAGL1	77.56875186	0.695562629	0.406905354	1.7093966	0.08737751	0.224050378	42.18242358	38.02426651	99.55594013	77.1365049	111.5494751	96.96390095
ENSG00000162517	PEF1	1729.880007	0.521916652	0.110406562	4.727224915	2.28E-06	4.26E-05	1504.13642	1544.871628	1566.69611	1426.582027	2211.468344	2125.525512
ENSG00000235790	NA	12.63113824	0.787497874	0.695004167	1.133083673	0.257179117	0.465703024	5.550318893	8.691260917	15.71935897	10.63951792	10.22536855	24.9610042
ENSG00000264078	NA	0.322430626	-1.531627026	4.324106581	-0.354206585	0.723184069	NA	0	0	1.047957265	0.886626493	0	0
ENSG00000228407	NA	2.080573924	0.709662657	1.536492695	0.461871806	0.644173253	NA	2.220127557	0	1.047957265	3.546505972	2.788736878	2.88011587
ENSG00000213735	NA	0.174659544	-0.844481939	4.327995041	-0.195120819	0.845298364	NA	0	0	1.047957265	0	0	0
ENSG00000272100	NA	2.419978682	-0.025290796	1.561591572	-0.016195525	0.987078405	NA	5.550318893	1.086407615	3.143871794	0	1.859157919	2.88011587
ENSG00000287078	NA	9.429778839	-0.34111945	0.731673613	-0.466218056	0.641059426	0.802825475	6.660382671	14.12329899	7.335700852	12.4127709	8.366210634	7.680308986
ENSG00000224680	NA	11.24927085	-0.258328654	0.666078408	-0.387835202	0.698137993	0.840491144	15.5408929	14.12329899	7.335700852	10.63951792	9.295789593	10.56042486
ENSG00000085840	ORC1	175.0863478	0.411754621	0.207890065	1.98063636	0.047632068	0.14486771	163.1793754	168.3931803	136.2344444	163.1392747	233.3243188	186.2474929
ENSG00000283445	NA	12.74544831	1.787422354	0.763661806	2.340594147	0.019253084	0.073545672	15.5408929	3.259222844	3.143871794	6.206385452	19.52115815	28.8011587
ENSG00000272226	NA	0.504248915	-0.171570519	3.784568206	-0.045334239	0.963840897	NA	0	0	2.095914529	0	0.929578959	0
ENSG00000143751	SDE2	1315.396859	-0.468868529	0.14885898	-3.149749719	0.001634104	0.010558866	1325.416152	1312.380398	1534.209435	1625.186362	984.4241179	1110.764687
ENSG00000272562	NA	1.861339716	-1.278217263	1.753519901	-0.728943688	0.466036109	NA	1.110063779	2.172815229	4.191829058	1.773252986	0	1.920077247
ENSG00000163041	H3-3A	4074.734799	-0.241537784	0.115289809	-2.09504886	0.036166649	0.118831572	4399.182754	4407.555692	4317.58393	4058.089459	3883.780892	3382.21607
ENSG00000225518	LINC01703	25.72635209	0.824458941	0.436108673	1.890489668	0.058692501	0.168606911	17.76102046	17.38252183	19.91118803	26.59879479	37.18315837	35.52142906
ENSG00000270598	NA	0.334665981	0.614710044	4.273927875	0.143827894	0.885636376	NA	0	0	1.047957265	0	0	0.960038623
ENSG00000182827	ACBD3	2492.072646	-0.217521966	0.109649212	-1.983798718	0.047278283	0.144165112	2714.105938	2669.303509	2562.255512	2510.926228	2344.398135	2151.446555
ENSG00000234478	NA	4.867907544	-1.054555315	0.997833719	-1.056844739	0.290582452	0.503671194	6.660382671	5.432038073	5.239786323	6.206385452	2.788736878	2.88011587
ENSG00000185155	MIXL1	1.973810928	1.8531972	1.752753288	1.057306361	0.290371791	NA	1.110063779	0	3.143871794	0	2.788736878	4.800193116
ENSG00000236773	NA	1.164202245	1.258732485	2.085652483	0.60351976	0.546162974	NA	1.110063779	0	2.095914529	0	1.859157919	1.920077247
ENSG00000201898	LOC124900425	0.457630735	1.577621871	3.758685217	0.419727053	0.67468486	NA	0	0	0	0.886626493	1.859157919	0
ENSG00000237101	LOC101927164	0.683985069	-0.716453331	3.488482436	-0.205376792	0.837277751	NA	0	0	3.143871794	0	0	0.960038623
ENSG00000143748	NVL	668.7865652	-0.226528866	0.145180362	-1.560327189	0.118682581	0.277660094	701.560308	658.3630144	659.1651194	791.7574583	618.1700079	583.7034829
ENSG00000221406	NA	0.18501063	-0.844481939	4.327995041	-0.195120819	0.845298364	NA	1.110063779	0	0	0	0	0
ENSG00000229742	NA	0.443313247	-1.96319339	4.299214577	-0.456640011	0.647929816	NA	0	0	0	2.659879479	0	0
ENSG00000143771	CNIH4	1250.812089	0.181682821	0.144421911	1.258000388	0.208391616	0.406671008	1039.019697	1148.332849	1317.282281	1283.835162	1392.509281	1323.893261
ENSG00000266618	MIR4742	0.467783957	1.618760388	3.731669027	0.433789915	0.664441006	NA	0	0	0	0.886626493	0	1.920077247
ENSG00000229991	AKR1B1P1	1.148359815	-3.31995034	2.543673323	-1.305179525	0.191831724	NA	0	1.086407615	3.143871794	2.659879479	0	0
ENSG00000233384	CNIH3-AS2	71.04878285	0.386762484	0.338960625	1.141024813	0.253859597	0.461670352	62.1635716	61.92523403	80.69270937	53.19758958	107.8311593	60.48243327
ENSG00000234247	DNAJB6P6	2.622062386	0.527112969	1.372459228	0.384064575	0.700930587	NA	3.330191336	0	3.143871794	2.659879479	3.718315837	2.88011587
ENSG00000183682	BMP8A	27.63515507	0.548063428	0.44618829	1.228323198	0.219325666	0.420923564	26.64153068	23.90096752	16.76731623	28.37204778	27.88736878	42.24169942
ENSG00000237624	OXCT2P1	50.34017882	0.955088085	0.463932734	2.058677939	0.039525101	0.126385158	44.40255114	64.09804926	23.05505982	22.16566233	73.43673778	74.88301261
ENSG00000228060	PABPC4-AS1	13.14818185	-1.312765984	0.726667875	-1.806555689	0.070831584	0.192948992	13.32076534	14.12329899	11.52752991	26.59879479	3.718315837	9.600386233
ENSG00000163909	HEYL	9.927755464	-0.561409393	1.020000701	-0.550400987	0.582044372	0.761170218	1.110063779	4.345630458	16.76731623	22.16566233	5.577473756	9.600386233
ENSG00000116983	HPCAL4	11.94453151	-0.381525868	0.664468111	-0.574182361	0.565844405	0.750029036	19.98114801	11.95048376	8.383658116	11.52614441	10.22536855	9.600386233
ENSG00000225333	NA	0.174659544	-0.844481939	4.327995041	-0.195120819	0.845298364	NA	0	0	1.047957265	0	0	0
ENSG00000090621	PABPC4	5040.165043	-0.245017024	0.102773747	-2.384042931	0.017123605	0.067321754	5069.661276	5238.657517	5475.576707	5483.78486	4605.134164	4368.175736
ENSG00000229965	RPS3AP7	0.160006437	1.336168064	4.324707576	0.308961482	0.757350827	NA	0	0	0	0	0	0.960038623
ENSG00000177770	NA	0.154929827	1.312720627	4.32663089	0.303404811	0.76158138	NA	0	0	0	0	0.929578959	0
ENSG00000143369	ECM1	13257.00425	0.022337811	0.117173009	0.190639557	0.848807997	0.925208148	14278.75038	13741.96992	12684.47473	12049.25404	13547.68375	13239.89265
ENSG00000228126	FALEC	12.28931548	0.32257741	0.693960579	0.464835352	0.642049369	0.803420738	5.550318893	11.95048376	19.91118803	7.979638438	13.94368439	14.40057935
ENSG00000237781	ADAMTSL4-AS2	18.8547466	-0.828725154	0.73031736	-1.134746618	0.256481499	0.464827527	18.87108423	33.67863605	18.86323076	16.84590337	2.788736878	22.08088833
ENSG00000264553	MIR4257	0.505023504	1.618606252	3.631800839	0.44567594	0.655831347	NA	1.110063779	0	0	0	0	1.920077247
ENSG00000277452	RN7SL473P	6.30342927	0.239835659	0.92547731	0.259148071	0.795520996	0.89564676	4.440255114	6.518445687	2.095914529	10.63951792	8.366210634	5.76023174
ENSG00000274963	RN7SL600P	6.704778239	-0.204926301	0.984575007	-0.208136809	0.835122147	0.91751976	1.110063779	6.518445687	11.52752991	8.866264931	8.366210634	3.840154493
ENSG00000253047	NA	2.427695145	-1.030169283	1.668308	-0.617493462	0.536909292	NA	7.77044645	2.172815229	0	1.773252986	0.929578959	1.920077247
ENSG00000143420	ENSA	3313.169759	0.042878634	0.113218256	0.378725445	0.704891756	0.8440697	3481.160009	3396.110203	3048.507682	3195.401881	3453.385834	3304.452941
ENSG00000276103	NA	0.640025749	3.341530709	3.93502386	0.849176734	0.395782958	NA	0	0	0	0	0	3.840154493
ENSG00000143457	GOLPH3L	648.7911738	0.074657573	0.293245265	0.254590889	0.799039097	0.897749216	828.1075788	846.3115318	432.8063502	443.3132465	700.9025353	641.3058003
ENSG00000143452	HORMAD1	21.06266731	0.312562719	0.509394314	0.613596797	0.539481801	0.729749233	28.86165824	17.38252183	16.76731623	15.07265038	20.4507371	27.84112007
ENSG00000206931	RNU6-1042P	0.181067936	-0.844481939	4.327995041	-0.195120819	0.845298364	NA	0	1.086407615	0	0	0	0
ENSG00000236713	NA	0.543203807	-2.220694853	4.284136565	-0.518352956	0.604212031	NA	0	3.259222844	0	0	0	0
ENSG00000224690	UBE2D3P3	2.340470922	0.856286888	1.356580318	0.631209871	0.527903308	NA	2.220127557	3.259222844	1.047957265	0.886626493	2.788736878	3.840154493
ENSG00000203804	NA	1.973791922	-0.124053603	1.663912982	-0.074555343	0.940568506	NA	3.330191336	1.086407615	1.047957265	2.659879479	3.718315837	0
ENSG00000143384	MCL1	21809.95552	-0.615474488	0.154817349	-3.975487837	7.02E-05	0.000780342	21604.06126	21631.46201	27691.22276	27733.6767	15745.20841	16454.10196
ENSG00000154342	WNT3A	0.18501063	-0.844481939	4.327995041	-0.195120819	0.845298364	NA	1.110063779	0	0	0	0	0
ENSG00000276255	LINC02809	2.374670262	2.363480691	1.489996128	1.586232773	0.112686516	NA	1.110063779	0	1.047957265	1.773252986	7.436631674	2.88011587
ENSG00000143793	C1orf35	596.2468205	0.273603571	0.133570422	2.048384415	0.040522347	0.128891215	555.0318893	598.6105956	529.2184186	547.0485462	654.4235873	693.147886
ENSG00000162910	MRPL55	662.1167802	0.002860044	0.13748072	0.020803238	0.983402615	0.991716285	682.6892238	680.0911667	660.2130766	624.1850511	712.0574828	613.4646803
ENSG00000224566	NA	0.652794586	0.925024087	2.912724241	0.317580385	0.750803255	NA	1.110063779	0	0	0.886626493	0	1.920077247
ENSG00000287895	NA	2.050828739	-0.204229072	1.64105973	-0.124449506	0.900959378	NA	1.110063779	0	2.095914529	5.319758958	1.859157919	1.920077247
ENSG00000280157	NA	1.584419806	1.582150255	2.249256929	0.703410195	0.481800155	NA	0	1.086407615	0	2.659879479	0	5.76023174
ENSG00000198835	GJC2	95.88968608	1.682007882	0.311529236	5.399197537	6.69E-08	1.91E-06	69.93401805	41.28348935	63.92539314	46.10457764	210.0848448	144.0057935
ENSG00000203684	IBA57-DT	4.861891866	0.895009326	1.053416714	0.849625143	0.395533529	0.607839499	2.220127557	1.086407615	7.335700852	4.433132465	9.295789593	4.800193116
ENSG00000181873	IBA57	300.1154091	0.254275488	0.160953313	1.57980898	0.114150619	0.270778099	263.0851155	292.2436483	280.8525469	291.7001162	356.9583204	315.8527071
ENSG00000162913	OBSCN-AS1	10.72754192	-0.402977282	1.068572196	-0.377117507	0.706086281	0.84480149	3.330191336	2.172815229	13.62344444	27.48542129	14.87326335	2.88011587
ENSG00000269934	LOC124904535	85.39640654	0.156602527	0.331624257	0.472228806	0.636763481	0.799859089	89.91516606	56.49319596	72.30905125	109.9416851	77.15505362	106.5642872
ENSG00000270110	NA	2.992850246	0.219410215	1.365929386	0.160630715	0.872384262	NA	0	4.345630458	5.239786323	1.773252986	3.718315837	2.88011587
ENSG00000287315	LOC101927401	5.057680388	1.366961435	0.972871731	1.40507879	0.15999785	0.34052534	2.220127557	3.259222844	4.191829058	3.546505972	4.647894797	12.4805021
ENSG00000270104	NA	0.908102726	1.023505673	3.044234201	0.336211213	0.736711598	NA	0	0	0	2.659879479	2.788736878	0
ENSG00000154370	TRIM11	1371.539766	-0.232443444	0.152108665	-1.528140715	0.126477605	0.290069074	1310.985322	1321.071659	1440.941239	1698.776361	1267.016122	1190.447893
ENSG00000162931	TRIM17	142.2375816	-0.402444194	0.298689142	-1.347368007	0.177861739	0.366069192	163.1793754	93.43105485	188.6323076	173.7787926	112.4790541	121.9249052
ENSG00000230841	RPL23AP15	0.18501063	-0.844481939	4.327995041	-0.195120819	0.845298364	NA	1.110063779	0	0	0	0	0
ENSG00000279306	NA	12.68651254	-1.819824709	0.800067111	-2.274590074	0.022930532	0.084498544	17.76102046	5.432038073	23.05505982	20.39240934	3.718315837	5.76023174
ENSG00000171960	PPIH	197.4452772	0.402344095	0.198057859	2.03144726	0.042209644	0.132732175	176.5001408	157.5291041	173.9609059	204.8107199	219.3806344	252.4901579
ENSG00000234917	NA	1.39053979	0.662881793	2.044705973	0.324194188	0.745791022	NA	0	0	1.047957265	3.546505972	2.788736878	0.960038623
ENSG00000065978	YBX1	21128.66909	-0.30841623	0.110244845	-2.797556927	0.005149069	0.026393394	23475.62879	24087.82963	21751.40098	20994.42873	18473.52266	17989.20372
ENSG00000164007	CLDN19	2.797479202	1.615471831	1.704992012	0.947495249	0.343386476	NA	0	0	2.095914529	4.433132465	9.295789593	0.960038623
ENSG00000117385	P3H1	3346.842797	-0.324543869	0.115286045	-2.815118424	0.004875926	0.025255675	3744.245125	3727.464526	3493.88952	3386.026577	3020.202039	2709.228995
ENSG00000001460	STPG1	263.2008983	0.868038454	0.243997816	3.557566497	0.000374306	0.003121204	257.5347966	244.4417133	166.6252051	157.8195158	377.4090575	375.3751017
ENSG00000001461	NIPAL3	3670.564116	0.547270597	0.196764463	2.78134877	0.005413355	0.027475016	3702.062701	3828.500434	2522.433136	2673.178877	4652.542691	4644.666859
ENSG00000286061	RCAN3AS	1.531366782	-0.94374185	1.913007758	-0.493328815	0.621780272	NA	2.220127557	0	4.191829058	0.886626493	0.929578959	0.960038623
ENSG00000117602	RCAN3	371.57921	0.536266272	0.145140253	3.694814222	0.000220048	0.002012658	333.0191336	334.6135453	303.9076067	320.9587905	469.4373744	467.5388095
ENSG00000184454	NCMAP	0.309859653	2.298383222	4.207898145	0.546206952	0.584923688	NA	0	0	0	0	1.859157919	0
ENSG00000116539	ASH1L	3570.200487	-0.180740471	0.127289714	-1.419914186	0.155632665	0.334334918	3974.028327	3838.278102	3373.374434	3678.61332	3051.807723	3505.101014
ENSG00000084652	TXLNA	4128.131432	0.051083647	0.115740694	0.441362889	0.658950304	0.815378148	4274.855611	4360.840165	3862.770477	3818.700306	4294.654792	4156.967239
ENSG00000224066	NA	10.60941154	0.337715128	0.662498233	0.509760043	0.610219582	0.781596653	12.21070156	7.604853302	9.431615381	9.752891424	9.295789593	15.36061797
ENSG00000160051	IQCC	78.28956678	-0.139874352	0.304668358	-0.45910364	0.646159743	0.806272987	106.5661227	80.39416348	74.40496578	62.06385452	76.22547466	70.0828195
ENSG00000183615	FAM167B	129.4981016	0.531260683	0.234711721	2.263460393	0.023607324	0.08632186	94.35542117	112.9863919	112.1314273	131.220721	179.4087391	146.8859094
ENSG00000116478	HDAC1	3368.062797	-0.234258481	0.205294209	-1.141086647	0.253833867	0.461670352	4211.581976	4265.236295	2885.026349	2819.472248	3107.582461	2919.477453
ENSG00000175130	MARCKSL1	2406.102546	-0.944032767	0.171399734	-5.507784312	3.63E-08	1.11E-06	3046.015008	3338.5306	2519.289264	2555.257553	1656.509705	1321.013146
ENSG00000233775	NA	0.494672419	1.618648718	3.658455626	0.44244044	0.658170521	NA	0	0	1.047957265	0	0	1.920077247
ENSG00000162526	TSSK3	7.892537419	0.876068664	0.864186929	1.013749033	0.310702521	0.526363204	5.550318893	3.259222844	4.191829058	11.52614441	6.507052715	16.3206566
ENSG00000168679	SLC16A4	915.5343856	-0.218408157	0.122933191	-1.776641076	0.075627313	0.201971522	1002.387592	994.0629673	914.8666919	930.9578177	801.2970629	849.6341816
ENSG00000273373	NA	37.16956742	0.037837072	0.455369065	0.083091003	0.93377918	0.967831652	58.83338026	34.76504367	22.00710255	31.91855375	39.97189525	35.52142906
ENSG00000206651	NA	1.35092822	0.126291643	1.888628637	0.066869495	0.946685598	NA	1.110063779	3.259222844	0	0.886626493	0.929578959	1.920077247
ENSG00000134248	LAMTOR5	1538.843941	-0.510902106	0.152869383	-3.342082602	0.000831523	0.005984383	1880.448041	1899.04051	1587.655256	1468.253473	1216.818858	1180.847507
ENSG00000252777	LOC124904809	0.320012874	2.340668548	4.204271955	0.556735762	0.57770798	NA	0	0	0	0	0	1.920077247
ENSG00000198492	YTHDF2	2456.12032	-0.407856493	0.107627296	-3.789526525	0.000150935	0.001465288	2717.43613	2540.021003	2629.324777	2815.925742	2023.693394	2010.320877
ENSG00000233427	NA	0.147771082	-0.844481939	4.327995041	-0.195120819	0.845298364	NA	0	0	0	0.886626493	0	0
ENSG00000225616	RPL27P4	0.866384786	-1.170304326	2.820301918	-0.414957107	0.678173303	NA	0	2.172815229	2.095914529	0	0.929578959	0
ENSG00000253304	TMEM200B	605.9055757	0.976044251	0.145285914	6.718092773	1.84E-11	1.04E-09	414.0537894	471.5009047	466.3409827	480.5515592	965.8325387	837.1536795
ENSG00000225750	NA	1.26099772	-1.816480792	2.606847356	-0.696811337	0.48592087	NA	0	2.172815229	0	4.433132465	0	0.960038623
ENSG00000116353	MECR	436.8833858	-0.230530204	0.154738449	-1.489805574	0.136275365	0.305404607	427.3745547	428.0446001	470.5328118	511.5834865	398.7893735	384.9754879
ENSG00000237934	NA	2.676780593	-1.207019618	1.523694374	-0.792166486	0.428263607	NA	4.440255114	3.259222844	1.047957265	4.433132465	0	2.88011587
ENSG00000272823	NA	0.615555039	0.973100142	3.455751884	0.281588544	0.778259025	NA	0	0	0	1.773252986	0	1.920077247
ENSG00000238078	LINC01352	7.302557796	-0.208616893	0.83267054	-0.250539538	0.802170132	0.89876441	3.330191336	10.86407615	8.383658116	7.979638438	5.577473756	7.680308986
ENSG00000257551	HLX-AS1	2.027928701	-2.565408198	1.959768662	-1.309036239	0.190522076	NA	4.440255114	2.172815229	1.047957265	3.546505972	0	0.960038623
ENSG00000136630	HLX	150.9548355	0.117990633	0.430896797	0.273825738	0.784218543	0.889001172	81.03465583	77.13494063	227.4067264	201.2642139	171.0425285	147.845948
ENSG00000116141	MARK1	242.3739608	-0.209526424	0.390266497	-0.536880375	0.591350248	0.768045918	159.8491841	135.8009518	346.8738546	372.3831271	245.4088453	193.9278019
ENSG00000162817	C1orf115	69.92353744	0.115906435	0.31889877	0.363458393	0.716262489	0.850877454	48.84280625	65.18445687	86.98045295	70.93011945	66.00010611	81.60328298
ENSG00000117593	DARS2	606.4140066	0.179594746	0.164836178	1.089534763	0.275918134	0.487111409	661.598012	622.5115631	503.019487	536.4090283	683.2405351	631.7054141
ENSG00000270084	NA	19.0440382	0.079777016	0.556105247	0.143456685	0.885929517	0.943057011	25.53146691	16.29611422	12.57548717	20.39240934	26.02821086	13.44054073
ENSG00000135870	RC3H1	1231.589516	0.034248396	0.12696504	0.269746668	0.787355155	0.890889458	1160.016649	1225.467789	1168.47235	1332.599619	1196.368121	1306.612566
ENSG00000236535	NA	0.760331644	1.515561764	3.204720263	0.472915462	0.636273493	NA	0	0	0	1.773252986	2.788736878	0
ENSG00000215867	KRT18P57	0.488845455	-0.079686181	3.28060884	-0.024290059	0.980621243	NA	0	1.086407615	0	0.886626493	0	0.960038623
ENSG00000197852	INKA2	1146.272557	-0.358418051	0.123867004	-2.893571635	0.003808874	0.020828048	1299.884685	1150.505664	1284.795606	1212.905043	1000.22696	929.3173873
ENSG00000227811	INKA2-AS1	19.8334195	0.802587387	0.565330839	1.41967735	0.155701635	0.334382522	8.880510228	10.86407615	17.8152735	25.7121683	27.88736878	27.84112007
ENSG00000284830	LOC101928718	4.362958981	0.431569623	1.270611758	0.339654989	0.734116362	NA	8.880510228	2.172815229	1.047957265	3.546505972	0.929578959	9.600386233
ENSG00000231437	LINC01750	0.644525634	2.176643214	2.804441365	0.77614146	0.437665466	NA	0	0	1.047957265	0	1.859157919	0.960038623
ENSG00000276600	RAB7B	163.6581217	-0.877494013	0.281773733	-3.114179604	0.001844572	0.011683851	244.2140313	216.1951153	182.344564	129.447468	103.1832645	106.5642872
ENSG00000287259	LOC124904530	0.679683048	0.854464085	2.892542927	0.295402387	0.76768651	NA	1.110063779	0	1.047957265	0	0	1.920077247
ENSG00000228525	NA	0.160006437	1.336168064	4.324707576	0.308961482	0.757350827	NA	0	0	0	0	0	0.960038623
ENSG00000287532	NA	0.335997762	0.59141579	4.266920185	0.13860484	0.889762418	NA	0	1.086407615	0	0	0.929578959	0
ENSG00000270149	NA	4.574285252	2.589475181	1.255074729	2.063203984	0.039093252	NA	0	0	3.143871794	3.546505972	11.15494751	9.600386233
ENSG00000215845	TSTD1	2.466623314	1.477446077	1.566176409	0.943345889	0.345504011	NA	3.330191336	1.086407615	0	1.773252986	0.929578959	7.680308986
ENSG00000158773	USF1	1238.440494	-0.241980595	0.147720621	-1.638096254	0.101401616	0.248924412	1466.394251	1394.947377	1214.58247	1147.294682	1104.339804	1103.084378
ENSG00000186517	ARHGAP30	38.91768671	0.718011705	0.405007278	1.772836547	0.076255796	0.20322297	32.19184958	39.11067412	36.67850426	20.39240934	43.69021109	61.44247189
ENSG00000143217	NECTIN4	86.85342164	1.417789998	0.381294515	3.718359276	0.000200521	0.001863143	37.74216847	35.85145128	75.45292304	73.58999893	178.4791602	120.0048279
ENSG00000162755	KLHDC9	87.34452066	0.886483048	0.308681552	2.871836824	0.004080936	0.022001714	69.93401805	51.06115788	91.17228201	60.29060153	144.0847387	107.5243258
ENSG00000143256	PFDN2	1209.340258	-0.172054695	0.117354098	-1.46611578	0.142616747	0.315323887	1268.802899	1287.393023	1288.987435	1180.986489	1151.748331	1078.123374
ENSG00000158793	NIT1	858.4951773	-0.244705945	0.140581809	-1.740665785	0.081742179	0.213418866	981.2963802	953.8658856	813.2148373	874.2137222	732.5082199	795.8720187
ENSG00000158796	DEDD	641.7277863	-0.254816285	0.150118875	-1.697430024	0.08961539	0.22788855	747.0729229	696.3872809	648.6855467	621.5251716	527.0712699	609.6245258
ENSG00000238934	LOC124900457	0.624795917	3.308946451	3.231569927	1.023943943	0.305861753	NA	0	0	0	0	2.788736878	0.960038623
ENSG00000196188	CTSE	0.507441256	-2.133923931	3.197334906	-0.667407073	0.504512149	NA	1.110063779	0	1.047957265	0.886626493	0	0
ENSG00000163050	COQ8A	6.98975437	0.733548944	0.820223593	0.894328022	0.371146411	0.584891042	5.550318893	6.518445687	7.335700852	3.546505972	6.507052715	12.4805021
ENSG00000174574	AKIRIN1	3981.123539	-0.668894867	0.111281207	-6.010852036	1.85E-09	7.46E-08	4380.31167	4268.495518	4660.265955	4862.259688	2862.173616	2853.234788
ENSG00000168653	NDUFS5	2272.151441	-0.20815413	0.163218786	-1.275307431	0.202200449	0.39845448	2653.052431	2686.686031	2157.744008	2017.961898	2172.426028	1945.038251
ENSG00000287422	NA	0.160006437	1.336168064	4.324707576	0.308961482	0.757350827	NA	0	0	0	0	0	0.960038623
ENSG00000226438	NA	0.920338081	1.93376259	2.554761514	0.756924894	0.44909486	NA	0	0	0	1.773252986	2.788736878	0.960038623
ENSG00000217897	NA	0.147771082	-0.844481939	4.327995041	-0.195120819	0.845298364	NA	0	0	0	0.886626493	0	0
ENSG00000288674	PSEN2	3.988997515	-1.402439146	1.232712618	-1.137685399	0.255251872	NA	8.880510228	6.518445687	2.095914529	2.659879479	1.859157919	1.920077247
ENSG00000228625	NA	0.71145496	-2.611067493	3.34376302	-0.780876958	0.434874866	NA	0	2.172815229	2.095914529	0	0	0
ENSG00000261654	NA	22.7964007	-0.814911941	0.555718714	-1.466410829	0.142536398	0.315181217	16.65095668	27.16019036	26.19893161	36.35168622	9.295789593	21.12084971
ENSG00000232811	NA	15.71263216	-0.229922516	0.580578335	-0.396023245	0.69208788	0.836888396	16.65095668	11.95048376	18.86323076	18.61915635	18.59157919	9.600386233
ENSG00000121931	LRIF1	678.9664919	-0.52102336	0.193410512	-2.693873013	0.007062707	0.033919041	588.3338026	701.819319	839.4137689	891.0596255	527.0712699	526.1011655
ENSG00000273010	NA	6.607908315	1.320030261	0.985226313	1.339824407	0.180302439	0.368995776	6.660382671	3.259222844	4.191829058	3.546505972	2.788736878	19.20077247
ENSG00000162777	DENND2D	101.860774	1.665442038	0.29334329	5.677450597	1.37E-08	4.58E-07	54.39312515	46.71552743	77.54883757	57.63072205	220.3102134	154.5662183
ENSG00000064886	CHI3L2	9.750358326	1.854794044	0.964100695	1.923859254	0.054372228	0.159591741	2.220127557	0	10.47957265	7.979638438	17.66200023	20.16081109
ENSG00000156171	DRAM2	793.3591866	0.407946021	0.136479852	2.98905674	0.002798402	0.016343289	700.4502442	732.2387322	711.5629826	717.2808329	859.8605374	1038.76179
ENSG00000238365	RNU7-57P	10.14209792	0.35156609	0.961727789	0.365556755	0.714695849	0.849920893	1.110063779	9.777668531	8.383658116	17.73252986	4.647894797	19.20077247
ENSG00000226855	RPSAP17	5.74794826	1.775448119	1.002328217	1.771324093	0.076506823	0.20356517	6.660382671	2.172815229	3.143871794	0.886626493	13.94368439	7.680308986
ENSG00000228013	IL6R-AS1	0.366078566	-1.632475296	4.154399318	-0.392950983	0.694355685	NA	1.110063779	1.086407615	0	0	0	0
ENSG00000169291	SHE	3.95071829	0.143276416	1.234785123	0.116033481	0.907626007	NA	2.220127557	1.086407615	2.095914529	9.752891424	2.788736878	5.76023174
ENSG00000288670	NA	109.2533135	0.600794118	0.254904528	2.356937807	0.018426333	0.071154201	101.0158038	114.0727995	76.50088031	81.56963736	143.1551597	139.2056004
ENSG00000143437	ARNT	1426.9922	-0.129153353	0.16760438	-0.770584591	0.440953197	0.649384834	1701.727772	1589.41434	1206.198811	1378.704197	1297.692227	1388.215849
ENSG00000224800	RPS27AP6	0.675938219	0.80964543	2.90047641	0.279142222	0.780135682	NA	1.110063779	1.086407615	0	0	1.859157919	0
ENSG00000143799	PARP1	4591.433299	-0.04999668	0.115031967	-0.434632923	0.663828894	0.818730522	4748.852844	4671.552743	4447.530631	4708.873305	4827.303536	4144.486737
ENSG00000158864	NDUFS2	2605.545457	-0.449275887	0.188951276	-2.377734072	0.017419383	0.068148377	3324.641017	3363.517975	2310.745768	2444.429241	2128.735817	2061.202924
ENSG00000117450	PRDX1	9867.21013	-0.798896386	0.184455231	-4.331112661	1.48E-05	0.000209233	13180.89731	13659.40294	9481.917329	9665.115401	6679.024823	6536.902986
ENSG00000132780	NASP	1966.318013	-0.236662224	0.135257203	-1.749719935	0.080166652	0.210436141	1959.262569	1917.50944	2347.424273	2058.746717	1837.777603	1677.187475
ENSG00000159588	CCDC17	17.56379927	-0.292602842	0.651697559	-0.448985634	0.65344202	0.811657202	22.20127557	20.64174468	17.8152735	14.18602389	5.577473756	24.9610042
ENSG00000159592	GPBP1L1	2447.693725	0.059576032	0.112641918	0.528897528	0.596876537	0.772102434	2516.514586	2472.663731	2232.148973	2433.789724	2447.5814	2583.463935
ENSG00000225447	NA	2.147479012	-0.853486834	1.673441742	-0.510018851	0.610038255	NA	1.110063779	1.086407615	5.239786323	2.659879479	2.788736878	0
ENSG00000234329	RPL7AP16	9.370131416	-0.194561045	0.846466633	-0.229850815	0.818207697	0.907566833	15.5408929	15.2097066	3.143871794	5.319758958	8.366210634	8.640347609
ENSG00000159596	TMEM69	517.8251524	-0.510162338	0.163124559	-3.127440403	0.001763356	0.011242257	639.3967364	557.3271063	499.8756152	602.9060153	379.2682154	428.177226
ENSG00000230896	NA	43.30177714	-0.411705642	0.360248975	-1.142836401	0.253106522	0.460847731	55.50318893	51.06115788	46.11011964	36.35168622	37.18315837	33.60135181
ENSG00000143570	SLC39A1	34.27376299	-1.332485551	0.41523431	-3.208996752	0.00133199	0.008889304	38.85223225	51.06115788	40.87033332	40.78481868	14.87326335	19.20077247
ENSG00000142864	SERBP1	9014.1583	-0.351206604	0.102348838	-3.431466441	0.000600327	0.004590834	9451.08301	9471.301584	10035.23876	9897.411542	7944.181786	7285.733112
ENSG00000198160	MIER1	1266.322398	-0.059145648	0.131061473	-0.451281731	0.65178651	0.810248928	1224.400348	1206.99886	1269.076247	1432.788413	1193.579384	1271.091137
ENSG00000162426	SLC45A1	82.83169801	0.19645016	0.28145605	0.697978103	0.485190888	0.687201399	65.49376293	84.73979394	92.22023928	73.58999893	103.1832645	77.76312848
ENSG00000117245	KIF17	135.2077184	1.663920234	0.235076389	7.078210804	1.46E-12	9.89E-11	76.59440072	74.96212541	80.69270937	81.56963736	289.0990563	208.3283812
ENSG00000188295	ZNF669	196.4043346	-0.205579533	0.204705278	-1.0042708	0.315248104	0.530455063	194.2611612	190.1213326	190.7282221	246.4821651	184.9862129	171.8469136
ENSG00000116750	UCHL5	720.340269	-0.049071301	0.124710546	-0.39348157	0.693963834	0.83777695	720.4313923	731.1523246	727.2823416	735.0133628	739.0152726	669.1469204
ENSG00000235169	SMIM1	61.98633812	1.167501176	0.328615028	3.552793018	0.000381164	0.003165142	36.63210469	35.85145128	55.54173502	46.99120413	114.338212	82.5633216
ENSG00000116514	RNF19B	1317.350435	0.077770678	0.190449378	0.408353542	0.683014136	0.831377527	1106.733587	1050.556163	1500.674803	1515.244677	1331.15707	1399.736313
ENSG00000162419	GMEB1	446.8298517	0.177623166	0.139455593	1.273689793	0.202773375	0.398997275	424.0443634	434.5630458	408.7033332	445.0864995	501.0430591	467.5388095
ENSG00000154222	CC2D1B	1162.288867	-0.151409601	0.12918206	-1.172063682	0.24117149	0.446918814	1247.711687	1303.689137	1097.211256	1160.594079	1095.044014	1069.483026
ENSG00000173406	DAB1	67.45504581	-0.218262625	0.343955102	-0.634567196	0.525710728	0.719691143	64.38369915	45.62911981	85.93249569	86.88939632	59.4930534	62.40251051
ENSG00000197147	LRRC8B	78.53975849	-0.79231294	0.288420058	-2.747079888	0.006012849	0.029823546	97.68561251	73.87571779	97.4600256	96.64228775	59.4930534	46.08185392
ENSG00000189195	BTBD8	99.25173527	0.39731736	0.321691749	1.235087194	0.216798055	0.417884282	116.5566967	102.1223158	85.93249569	54.97084257	124.5635805	111.3644803
ENSG00000058673	ZC3H11A	25.43369571	-0.801361664	0.491035572	-1.631982914	0.102683086	0.251343401	36.63210469	30.41941321	17.8152735	33.69180674	15.80284231	18.24073384
ENSG00000131236	CAP1	15903.90325	-0.409293596	0.171680141	-2.384047419	0.017123396	0.067321754	19645.90875	20186.53989	14799.25249	14692.28762	12955.54196	13143.88879
ENSG00000133216	EPHB2	854.7457993	-0.058472286	0.17300997	-0.337970614	0.735385333	0.861893935	1019.038549	907.1503582	743.0017005	796.1905908	898.9028536	764.1907441
ENSG00000143183	TMCO1	2244.792068	-0.256718846	0.113348243	-2.264868331	0.023520761	0.086085675	2211.247047	2361.850154	2500.426033	2421.376953	2043.214553	1930.637671
ENSG00000248333	CDK11B	1036.737285	0.063917401	0.122630905	0.521217722	0.60221511	0.775906337	966.8655511	981.026076	1072.060282	1064.838418	1039.269276	1096.364108
ENSG00000162390	ACOT11	186.5171938	0.947022688	0.21669621	4.370278038	1.24E-05	0.000181229	125.437207	119.5048376	172.9129486	151.6131303	277.9441088	271.6909304
ENSG00000117448	AKR1A1	1279.689913	-0.43357895	0.143140223	-3.029050401	0.002453238	0.014700868	1516.347121	1537.266775	1305.754752	1244.823596	1046.705908	1027.241327
ENSG00000162687	KCNT2	87.93614783	-0.470934359	0.54894897	-0.857883673	0.3909567	0.603366008	39.96229603	42.36989697	150.9058461	154.2730098	60.42263235	79.68320573
ENSG00000143387	CTSK	9568.274578	-0.262537372	0.127947345	-2.051917315	0.040177699	0.12806079	9589.840983	9774.409308	11294.8834	9861.059856	7838.209785	9051.24414
ENSG00000217644	RPL18AP4	0.35572748	-1.616163221	4.190840796	-0.38564176	0.699762001	NA	0	1.086407615	1.047957265	0	0	0
ENSG00000239670	NA	1.414260147	1.291599837	1.945115646	0.664022132	0.506676146	NA	0	1.086407615	0	2.659879479	1.859157919	2.88011587
ENSG00000276645	NA	0.681014829	0.836557471	2.567710406	0.325798995	0.744576439	NA	1.110063779	1.086407615	0	0	0.929578959	0.960038623
ENSG00000278997	NA	8.742119485	0.266053849	0.772223141	0.344529754	0.730447924	0.85952856	5.550318893	4.345630458	9.431615381	13.2993974	10.22536855	9.600386233
ENSG00000116525	TRIM62	530.3034049	-0.396091246	0.133885893	-2.958424041	0.003092164	0.017711043	587.2237388	589.9193347	552.2734784	576.3072205	422.9584265	453.1382302
ENSG00000279179	NA	13.12819205	0.026603917	0.633601884	0.041988381	0.966507961	0.984748624	14.43082912	19.55533706	9.431615381	8.866264931	12.08452647	14.40057935
ENSG00000215812	NA	0.524951086	-0.190918465	3.745141382	-0.050977639	0.959343339	NA	2.220127557	0	0	0	0.929578959	0
ENSG00000230005	NA	1.143524311	1.332519423	2.187470008	0.609160088	0.542418332	NA	0	1.086407615	1.047957265	0.886626493	0	3.840154493
ENSG00000163131	CTSS	256.0598616	0.233482024	0.206306681	1.131723043	0.257750891	0.466355712	207.5819266	239.0096752	266.1811452	254.4618035	239.8313715	329.2932478
ENSG00000183814	LIN9	127.2010554	0.493523236	0.219948988	2.243807717	0.024844776	0.08982446	105.456059	99.94950054	128.8987435	113.4881911	159.887581	155.526257
ENSG00000275774	HNRNPCL2	0.174659544	-0.844481939	4.327995041	-0.195120819	0.845298364	NA	0	0	1.047957265	0	0	0
ENSG00000179412	HNRNPCL4	0.309859653	2.298383222	4.207898145	0.546206952	0.584923688	NA	0	0	0	0	1.859157919	0
ENSG00000213516	RBMXL1	562.3050113	-0.146515203	0.166510753	-0.879914365	0.378905702	0.592199944	512.8494657	529.0805083	678.0283501	603.7926418	533.5783226	516.5007793
ENSG00000117226	GBP3	2605.947488	-0.625739765	0.164568823	-3.80229836	0.00014336	0.001407527	2595.329114	2659.52584	3361.846905	3191.855375	1716.002759	2111.124933
ENSG00000117228	GBP1	3537.858125	-1.477999293	0.828909138	-1.783065508	0.07457564	0.199868334	1778.322173	1646.993944	7439.448621	7132.02351	1499.410861	1730.949638
ENSG00000234518	NA	17.62622776	0.24690609	0.650521075	0.379551254	0.704278551	0.843905745	6.660382671	13.03689137	26.19893161	20.39240934	26.02821086	13.44054073
ENSG00000162645	GBP2	123.0564085	-1.993402946	1.208566951	-1.649393891	0.099066965	0.244943902	36.63210469	24.98737514	341.6340682	252.6885505	34.39442149	48.00193116
ENSG00000286802	LOC105378842	0.359670174	-1.616084146	4.175050393	-0.387081351	0.698695983	NA	1.110063779	0	1.047957265	0	0	0
ENSG00000213512	GBP7	0.154929827	1.312720627	4.32663089	0.303404811	0.76158138	NA	0	0	0	0	0.929578959	0
ENSG00000162654	GBP4	123.6766011	-0.077480244	0.376799548	-0.205627223	0.837082111	0.918560334	84.36484717	82.56697871	173.9609059	162.2526482	92.02831697	146.8859094
ENSG00000126705	AHDC1	2093.424432	0.690295108	0.257317451	2.68265951	0.007303931	0.034800673	2210.136983	2218.444349	1259.644632	1264.329379	2888.201827	2719.78942
ENSG00000000938	FGR	38.81539903	0.107242407	0.442180099	0.242531059	0.808368694	0.902552692	61.05350782	29.33300559	28.29484614	32.80518024	35.32400045	46.08185392
ENSG00000235912	NA	3.281095912	0.584348479	1.20411747	0.48529192	0.627469286	NA	1.110063779	4.345630458	3.143871794	2.659879479	6.507052715	1.920077247
ENSG00000233975	NA	110.8448691	-0.868441111	0.353694463	-2.455342684	0.014075034	0.058075551	99.90574007	105.3815386	132.0426153	184.4183106	50.1972638	93.12374646
ENSG00000126709	IFI6	61398.95539	-0.593520321	0.308081607	-1.926503589	0.054041524	0.158963831	50179.32304	42423.13094	95632.38813	88469.36473	54288.3408	37401.18468
ENSG00000277058	HNRNPCL3	0.147771082	-0.844481939	4.327995041	-0.195120819	0.845298364	NA	0	0	0	0.886626493	0	0
ENSG00000238015	RPL23P3	4.636932361	0.06587244	1.111903571	0.059242943	0.952758606	0.978244727	8.880510228	5.432038073	3.143871794	0.886626493	3.718315837	5.76023174
ENSG00000235400	LOC652549	0.328839018	-1.531696847	4.293127965	-0.356778754	0.721257443	NA	0	1.086407615	0	0.886626493	0	0
ENSG00000137959	IFI44L	4284.406952	1.012724564	0.495864696	2.042340526	0.041117765	0.130202987	2270.080427	1715.437623	4246.322836	4564.353186	5518.910281	7391.33736
ENSG00000174151	CYB561D1	723.5778449	0.094521561	0.12514497	0.755296523	0.450071084	0.657801223	691.569734	673.572721	720.994598	743.8796277	751.0997991	760.3505896
ENSG00000181754	AMIGO1	325.6001854	0.855671	0.245943336	3.479138784	0.000503028	0.003986007	297.4970926	322.6630615	220.0710255	186.1915635	504.7613749	422.4169942
ENSG00000206832	NA	0.174659544	-0.844481939	4.327995041	-0.195120819	0.845298364	NA	0	0	1.047957265	0	0	0
ENSG00000235045	NA	0.649602245	2.1898929	2.798727355	0.782460248	0.433944139	NA	0	0	1.047957265	0	0.929578959	1.920077247
ENSG00000134183	GNAT2	20.10669151	0.329606924	0.578170129	0.570086393	0.568619103	0.751808863	28.86165824	21.72815229	9.431615381	14.18602389	18.59157919	27.84112007
ENSG00000288562	NA	0.181067936	-0.844481939	4.327995041	-0.195120819	0.845298364	NA	0	1.086407615	0	0	0	0
ENSG00000073756	PTGS2	5217.798084	-3.032768177	0.656433704	-4.620067735	3.84E-06	6.70E-05	3497.810966	4405.382877	10511.01136	11089.92418	594.930534	1207.728588
ENSG00000153904	DDAH1	5277.144971	-0.334414317	0.117368401	-2.849270445	0.004381961	0.023247152	5217.299759	5429.865258	6001.651254	6022.853767	4586.542585	4404.657204
ENSG00000228040	NA	1.008497829	-0.165171144	3.049914019	-0.054156	0.956810876	NA	0	0	4.191829058	0	1.859157919	0
ENSG00000155380	SLC16A1	4650.85629	-0.599237615	0.236280218	-2.53613113	0.011208476	0.048495912	4027.311388	3911.067412	6383.107698	6658.564963	3593.752257	3331.334023
ENSG00000229020	NA	5.564190295	0.710856312	0.90323895	0.787008036	0.431277162	0.64003239	5.550318893	4.345630458	3.143871794	5.319758958	10.22536855	4.800193116
ENSG00000287807	NA	0.787796831	2.619417947	3.108799865	0.842581723	0.399462416	NA	0	0	0	0.886626493	0	3.840154493
ENSG00000134259	NGF	100.0166765	-0.364510768	0.396230565	-0.919946112	0.35760092	0.572687494	76.59440072	59.7524188	158.2415469	137.4271064	85.52126426	82.5633216
ENSG00000272438	NA	3.663994823	-0.520276612	1.264699183	-0.411383687	0.680791214	NA	2.220127557	1.086407615	9.431615381	3.546505972	1.859157919	3.840154493
ENSG00000230699	NA	14.85309666	0.296464823	0.821892108	0.360710146	0.718316139	0.852291293	4.440255114	4.345630458	30.39076067	15.95927688	17.66200023	16.3206566
ENSG00000241180	NA	0.443313247	-1.96319339	4.299214577	-0.456640011	0.647929816	NA	0	0	0	2.659879479	0	0
ENSG00000223764	LINC02593	320.4184815	-0.350342522	0.687820592	-0.509351605	0.610505792	0.781692061	155.408929	172.7388107	542.841863	509.8102335	285.3807405	256.3303124
ENSG00000188976	NOC2L	3146.049047	-0.263140242	0.103724997	-2.536902867	0.011183798	0.048452795	3240.276169	3404.801464	3281.154195	3398.439348	2879.835616	2671.787489
ENSG00000187583	PLEKHN1	286.2650524	0.132766605	0.165021589	0.804540826	0.421084701	0.630851194	294.1669013	278.1203493	282.9484614	254.4618035	287.2398984	320.6529002
ENSG00000272512	NA	9.317124415	0.932969254	0.789657244	1.18148635	0.237409573	0.442278395	5.550318893	3.259222844	6.287743587	13.2993974	10.22536855	17.28069522
ENSG00000188290	HES4	516.899097	-0.376080991	0.617095159	-0.609437598	0.542234423	0.731757992	309.7077942	277.0339417	836.2698971	815.6963736	422.0288475	440.6577281
ENSG00000187608	ISG15	21891.76848	-0.474114025	0.225224999	-2.105068387	0.035285356	0.116919422	20299.73632	17403.16358	29588.02541	29293.2527	18646.42434	16120.00852
ENSG00000231702	NA	0.49709017	-2.108623029	3.740667354	-0.563702364	0.572956709	NA	0	0	2.095914529	0.886626493	0	0
ENSG00000224969	NA	7.009800172	-0.129391898	0.849536296	-0.152308852	0.878943344	0.939700013	4.440255114	7.604853302	11.52752991	5.319758958	8.366210634	4.800193116
ENSG00000188157	AGRN	19557.52033	0.002242171	0.111501398	0.020108903	0.983956498	0.991889242	21009.06707	19775.87781	18736.42793	18668.80744	20486.99068	18667.95103
ENSG00000280425	NA	0.160006437	1.336168064	4.324707576	0.308961482	0.757350827	NA	0	0	0	0	0	0.960038623
ENSG00000116221	MRPL37	1979.770671	-0.023912379	0.126202718	-0.189475942	0.849719809	0.925543677	2073.599138	2178.247267	1837.069085	1874.328406	1981.862341	1933.517787
ENSG00000198711	SSBP3-AS1	8.784201163	0.812869333	0.729601516	1.114127801	0.265224363	0.475565665	11.10063779	5.432038073	6.287743587	5.319758958	12.08452647	12.4805021
ENSG00000237173	NA	0.174659544	-0.844481939	4.327995041	-0.195120819	0.845298364	NA	0	0	1.047957265	0	0	0
ENSG00000117601	SERPINC1	3.108342658	-0.546549193	1.307962644	-0.417862999	0.676047287	NA	4.440255114	6.518445687	2.095914529	0.886626493	2.788736878	1.920077247
ENSG00000135775	COG2	564.618775	-0.391175651	0.141388824	-2.76666599	0.005663275	0.028453491	618.3055246	670.3134982	588.9519827	575.420594	479.662743	455.0583074
ENSG00000135773	CAPN9	3.375227824	-0.381616352	1.338945927	-0.285012519	0.77563455	NA	0	4.345630458	3.143871794	7.093011945	2.788736878	2.88011587
ENSG00000119280	C1orf198	915.3316816	-0.37293115	0.273460655	-1.363747007	0.172647204	0.358933934	678.2489687	732.2387322	1252.308931	1298.907812	762.2547466	768.0308986
ENSG00000223393	NA	2.550044285	1.333832246	1.719618718	0.775655808	0.43795224	NA	0	0	3.143871794	3.546505972	0.929578959	7.680308986
ENSG00000137965	IFI44	4074.211651	-0.340832608	0.178380891	-1.910701347	0.056042972	0.163125663	4433.594731	3649.243177	4701.136289	4741.678485	2881.694774	4037.922449
ENSG00000163239	TDRD10	0.654678856	2.20406777	3.308891864	0.666104503	0.505344306	NA	0	0	1.047957265	0	0	2.88011587
ENSG00000160714	UBE2Q1	2199.011625	-0.157039358	0.109394086	-1.435537916	0.151133872	0.327681526	2335.57419	2136.963778	2358.951802	2277.743461	2084.116027	2000.720491
ENSG00000229780	UBE2Q1-AS1	4.536074049	-0.65163177	1.077096597	-0.604989165	0.545186196	NA	6.660382671	4.345630458	5.239786323	4.433132465	5.577473756	0.960038623
ENSG00000287064	NA	7.63808901	-2.129026033	1.118564564	-1.903355516	0.056994171	0.165050282	3.330191336	3.259222844	16.76731623	17.73252986	1.859157919	2.88011587
ENSG00000233647	NENFP1	1.004531426	-3.121806062	2.633993976	-1.185198634	0.23593892	NA	1.110063779	0	3.143871794	1.773252986	0	0
ENSG00000186118	TEX38	1.268883108	-1.824584893	2.605084183	-0.700393832	0.483681387	NA	2.220127557	0	0	4.433132465	0	0.960038623
ENSG00000159658	EFCAB14	3609.071972	-0.128852932	0.102983683	-1.251197549	0.210862412	0.409680857	3584.395941	3806.772281	3610.212776	3857.711871	3334.399727	3460.939237
ENSG00000143801	PSEN2	74.11516213	-0.025727887	0.316334516	-0.081331267	0.935178509	0.968732311	94.35542117	84.73979394	55.54173502	63.8371075	79.01421154	67.20270363
ENSG00000132185	FCRLA	415.4590862	-2.086701735	0.650681712	-3.206946954	0.001341517	0.008928956	829.2176425	823.4969718	290.2841623	287.2669838	105.0424224	157.4463342
ENSG00000081721	DUSP12	520.5156523	-0.460160234	0.152353773	-3.020340256	0.002524909	0.015045978	535.0507412	542.1173997	581.6162818	631.2780631	389.4935839	443.5378439
ENSG00000082512	TRAF5	353.7794968	0.352909798	0.151558132	2.328544126	0.019883229	0.075475192	329.6889422	317.2310235	343.7299828	304.9995136	396.9302156	430.0973032
ENSG00000236809	SNX25P1	9.155826967	-0.26486692	0.783296493	-0.338143885	0.73525476	0.86188905	11.10063779	7.604853302	15.71935897	4.433132465	7.436631674	8.640347609
ENSG00000238137	NA	0.320012874	2.340668548	4.204271955	0.556735762	0.57770798	NA	0	0	0	0	0	1.920077247
ENSG00000170385	SLC30A1	1525.065562	0.089302792	0.116134013	0.768963283	0.441915108	0.650243093	1521.89744	1450.354165	1424.173922	1576.421905	1646.284337	1531.261604
ENSG00000227764	NTRAS	0.154929827	1.312720627	4.32663089	0.303404811	0.76158138	NA	0	0	0	0	0.929578959	0
ENSG00000118217	ATF6	3227.111754	-0.037664604	0.097890972	-0.384760748	0.700414683	0.841807595	3240.276169	3211.420909	3208.845144	3359.427782	3172.652988	3170.047534
ENSG00000137955	RABGGTB	1783.131006	-1.091059701	0.129255177	-8.441129579	3.14E-17	4.50E-15	1979.243717	2082.643397	2317.033512	2285.723099	972.3395914	1061.802717
ENSG00000057468	MSH4	4.468353267	0.150101587	1.338548765	0.112137556	0.91071434	NA	2.220127557	2.172815229	8.383658116	4.433132465	0	9.600386233
ENSG00000213047	DENND1B	529.5214077	0.220708767	0.151346913	1.458297118	0.144758664	0.318574608	460.6764681	474.7601276	514.5470169	556.8014377	554.9586387	615.3847575
ENSG00000207139	NA	0.147771082	-0.844481939	4.327995041	-0.195120819	0.845298364	NA	0	0	0	0.886626493	0	0
ENSG00000213046	NA	0.320012874	2.340668548	4.204271955	0.556735762	0.57770798	NA	0	0	0	0	0	1.920077247
ENSG00000134376	CRB1	2.159811622	-4.239162594	2.347159793	-1.806081804	0.070905563	NA	1.110063779	0	2.095914529	9.752891424	0	0
ENSG00000117400	MPL	3.974341393	1.346909737	1.100900735	1.223461566	0.221155412	NA	2.220127557	3.259222844	4.191829058	0.886626493	4.647894797	8.640347609
ENSG00000287113	NA	0.690974889	-2.574152765	3.407471751	-0.755443611	0.449982854	NA	0	3.259222844	0	0.886626493	0	0
ENSG00000117399	CDC20	718.154581	1.196032548	0.129114403	9.263354962	1.98E-20	4.54E-18	523.9501035	520.3892474	495.6837861	469.0254148	1183.354015	1116.524919
ENSG00000066322	ELOVL1	3333.850849	-0.11006286	0.231332859	-0.475777029	0.634233237	0.798039433	4153.858659	4292.396485	2542.344324	2682.045142	3192.174146	3140.286337
ENSG00000159479	MED8	890.3483027	-0.176662955	0.124137632	-1.42312167	0.154700887	0.332807384	956.8749771	941.9154018	951.5451962	853.8213128	817.0999052	820.8330229
ENSG00000229431	NA	35.80416677	-0.865945158	0.412194585	-2.100816434	0.035657083	0.117798467	45.51261492	51.06115788	30.39076067	41.67144517	26.02821086	20.16081109
ENSG00000116337	AMPD2	2040.297384	0.200465928	0.196847613	1.018381297	0.308496787	0.52365069	2333.354062	2258.641431	1610.710316	1572.875399	2223.552871	2242.650224
ENSG00000066279	ASPM	933.2275442	1.153768683	0.161950776	7.124193623	1.05E-12	7.27E-11	722.6515198	751.7940693	554.3693929	622.4117981	1439.917808	1508.220677
ENSG00000224727	NA	1.641393774	-0.323636335	1.761495774	-0.183728136	0.854226735	NA	1.110063779	3.259222844	0	2.659879479	1.859157919	0.960038623
ENSG00000265201	MIR4677	0.147771082	-0.844481939	4.327995041	-0.195120819	0.845298364	NA	0	0	0	0.886626493	0	0
ENSG00000236031	NA	2.520930962	-2.91593817	1.971923417	-1.478727898	0.139213053	NA	1.110063779	7.604853302	1.047957265	4.433132465	0.929578959	0
ENSG00000226766	NA	0.160006437	1.336168064	4.324707576	0.308961482	0.757350827	NA	0	0	0	0	0	0.960038623
ENSG00000232184	NA	0.530387024	-2.188307233	3.676727256	-0.595178016	0.551724484	NA	0	1.086407615	2.095914529	0	0	0
ENSG00000228939	AKT3-IT1	0.649800109	2.162265877	3.313794607	0.652504495	0.514075774	NA	1.110063779	0	0	0	2.788736878	0
ENSG00000117020	AKT3	1941.287531	0.202477732	0.15023844	1.347709227	0.177751923	0.366032258	1675.086242	1620.920161	2067.619683	2029.488043	2088.763922	2165.847134
ENSG00000198912	C1orf174	419.1137268	0.079639748	0.174272304	0.456984535	0.647682161	0.807215848	421.8242358	484.5377961	380.408487	359.0837297	439.6908477	429.1372646
ENSG00000260460	NA	1.011738117	0.843377726	2.234865468	0.377372928	0.705896482	NA	0	2.172815229	1.047957265	0	0.929578959	1.920077247
ENSG00000183856	IQGAP3	863.4196143	1.419799553	0.166660148	8.519130509	1.61E-17	2.37E-15	627.1860349	617.0795251	490.4439998	482.3248122	1411.10086	1552.382454
ENSG00000163382	NAXE	1061.839659	-0.077068559	0.12927602	-0.596155099	0.551071618	0.738307735	1158.906585	1138.55518	1003.943059	1021.39372	1040.198855	1008.040554
ENSG00000132702	HAPLN2	3.372641163	0.266938625	1.208322299	0.220916742	0.825157261	NA	3.330191336	2.172815229	6.287743587	0.886626493	3.718315837	3.840154493
ENSG00000272068	NA	8.458120433	-0.651481569	0.980562642	-0.664395666	0.506437106	0.704422119	1.110063779	6.518445687	15.71935897	15.07265038	4.647894797	7.680308986
ENSG00000132692	BCAN	19.49974307	0.610822004	0.704770733	0.866696041	0.386108575	0.59873092	7.77044645	5.432038073	27.24688888	25.7121683	30.67610566	20.16081109
ENSG00000272405	NA	50.55900826	0.943643019	0.463450389	2.036125208	0.041737784	0.131695735	21.09121179	22.81455991	54.49377775	55.85746906	79.01421154	70.0828195
ENSG00000229953	BCAN-AS2	14.73245243	1.252619071	0.585189209	2.140536857	0.032311405	0.109263216	7.77044645	6.518445687	12.57548717	13.2993974	22.30989502	25.92104283
ENSG00000132688	NES	17214.67698	-0.034933448	0.138151796	-0.252862787	0.800374247	0.897806931	18923.25723	19041.46626	16043.17776	15405.13532	17635.97202	16239.05331
ENSG00000237588	NA	0.320012874	2.340668548	4.204271955	0.556735762	0.57770798	NA	0	0	0	0	0	1.920077247
ENSG00000285570	NA	2.514232682	-2.897285443	2.175474781	-1.331794544	0.182927711	NA	3.330191336	9.777668531	1.047957265	0	0.929578959	0
ENSG00000143320	CRABP2	9280.356919	-1.242880807	0.167650027	-7.413543751	1.23E-13	1.03E-11	9906.209159	10193.76265	13983.94174	11886.11477	4618.14827	5093.964935
ENSG00000223356	NA	4.777142129	-1.036152337	1.299749816	-0.797193679	0.425338557	0.63477293	12.21070156	4.345630458	2.095914529	4.433132465	5.577473756	0
ENSG00000143319	ISG20L2	949.4433269	-0.356994813	0.151398788	-2.357976691	0.018374847	0.071005926	934.6737015	948.4338475	1093.019427	1120.695887	866.3675901	733.4695082
ENSG00000143303	METTL25B	563.5721295	0.194878898	0.16816877	1.158829301	0.246525771	0.453109814	512.8494657	462.8096438	537.6020767	636.597822	620.0291659	611.544603
ENSG00000143314	MRPL24	770.0230707	0.241260059	0.223236292	1.080738514	0.279813446	0.491635532	790.3654103	937.5697714	610.9590852	565.6677026	937.9451699	777.6312848
ENSG00000143294	PRCC	1627.385275	0.093930903	0.10981528	0.855353667	0.392355386	0.605009028	1618.472989	1534.007552	1572.983854	1641.145639	1754.115496	1643.586123
ENSG00000287624	NA	0.147771082	-0.844481939	4.327995041	-0.195120819	0.845298364	NA	0	0	0	0.886626493	0	0
ENSG00000027869	SH2D2A	4.196791651	2.320774959	1.065392897	2.178327794	0.029381641	NA	2.220127557	2.172815229	1.047957265	1.773252986	8.366210634	9.600386233
ENSG00000265538	MIR4421	0.530027697	-0.169464359	3.734273104	-0.045380816	0.963803772	NA	2.220127557	0	0	0	0	0.960038623
ENSG00000213478	NA	0.772152264	-2.756396373	3.299064576	-0.835508463	0.403431484	NA	0	1.086407615	0	3.546505972	0	0
ENSG00000203356	LINC01562	1.623302516	-0.293981518	1.760857453	-0.166953615	0.867406546	NA	0	1.086407615	3.143871794	2.659879479	0.929578959	1.920077247
ENSG00000123091	RNF11	4157.01241	-0.209565754	0.131252565	-1.596660256	0.11034146	0.26427913	4038.412026	3937.141195	4701.136289	4735.4721	3710.879206	3819.033643
ENSG00000233406	RPS2P8	6.437627985	0.63611593	0.953674001	0.667016119	0.504761838	0.703124356	1.110063779	3.259222844	8.383658116	8.866264931	8.366210634	8.640347609
ENSG00000232027	NA	9.171929225	-0.519022563	0.8262934	-0.628133498	0.529916491	0.7232716	6.660382671	20.64174468	7.335700852	6.206385452	6.507052715	7.680308986
ENSG00000206595	RNU6-877P	0.154929827	1.312720627	4.32663089	0.303404811	0.76158138	NA	0	0	0	0	0.929578959	0
ENSG00000238140	NA	2.717211954	-0.729898184	1.324431261	-0.551103108	0.581562995	NA	3.330191336	3.259222844	4.191829058	1.773252986	2.788736878	0.960038623
ENSG00000252032	RNU6-1281P	0.147771082	-0.844481939	4.327995041	-0.195120819	0.845298364	NA	0	0	0	0.886626493	0	0
ENSG00000237491	LINC01409	42.45770854	-0.175932578	0.375762255	-0.468201836	0.63964026	0.801652948	47.73274248	46.71552743	32.4866752	49.65108361	46.47894797	31.68127457
ENSG00000177757	FAM87B	4.935030031	-1.376764198	1.162026161	-1.184796215	0.236098029	0.440838771	7.77044645	5.432038073	6.287743587	5.319758958	0	4.800193116
ENSG00000288531	NA	0.154929827	1.312720627	4.32663089	0.303404811	0.76158138	NA	0	0	0	0	0.929578959	0
ENSG00000230368	FAM41C	0.671749714	-2.539836335	3.430362975	-0.740398714	0.459058099	NA	0	0	3.143871794	0.886626493	0	0
ENSG00000234711	TUBB8P11	0.174659544	-0.844481939	4.327995041	-0.195120819	0.845298364	NA	0	0	1.047957265	0	0	0
ENSG00000273443	NA	5.983387419	-1.127160341	1.362670124	-0.827170362	0.408140508	0.619802336	14.43082912	13.03689137	0	1.773252986	1.859157919	4.800193116
ENSG00000237330	RNF223	1.064357415	-1.496732437	2.70287136	-0.553756446	0.57974554	NA	3.330191336	0	2.095914529	0	0	0.960038623
ENSG00000131591	C1orf159	454.4926888	0.202876266	0.217846986	0.931278737	0.351709398	0.567228216	505.0790192	519.3028398	336.3942819	370.6098741	527.0712699	468.4988481
ENSG00000285812	NA	10.05300267	0.556914656	0.827632551	0.672900861	0.501010365	0.699919728	9.990574007	3.259222844	6.287743587	15.07265038	6.507052715	19.20077247
ENSG00000085831	TTC39A	35.74748887	0.600404782	0.419790055	1.430250132	0.152645242	0.329917094	16.65095668	36.9378589	34.58258973	33.69180674	44.61979005	48.00193116
ENSG00000187634	SAMD11	794.432631	-0.413722077	1.125837687	-0.367479329	0.713261508	0.849407132	186.4907148	189.0349249	1654.724521	1435.448292	760.3955887	540.5017449
ENSG00000156875	MFSD14A	185.3194074	0.168290881	0.196165677	0.857901772	0.390946706	0.603366008	155.408929	169.4795879	190.7282221	195.944455	204.507371	195.8478791
ENSG00000156876	SASS6	100.9003392	1.181476176	0.243106638	4.859909163	1.17E-06	2.40E-05	82.14471961	68.44367972	64.9733504	68.27023997	147.8030545	173.7669908
ENSG00000226952	NA	0.443313247	-1.96319339	4.299214577	-0.456640011	0.647929816	NA	0	0	0	2.659879479	0	0
ENSG00000137992	DBT	867.0622215	-0.149866483	0.156883247	-0.955273976	0.339439164	0.555538452	924.6831275	1002.754228	778.6322475	880.4201076	874.7338007	741.1498172
ENSG00000271415	RPL23AP90	0.88462126	-1.199286839	2.851857252	-0.420528355	0.67409952	NA	3.330191336	0	1.047957265	0	0.929578959	0
ENSG00000225169	NA	1.487549918	-3.693455801	2.14484806	-1.722012794	0.085067201	NA	1.110063779	2.172815229	2.095914529	3.546505972	0	0
ENSG00000285530	NA	1.160235842	-0.405868394	2.17968262	-0.186205272	0.85228379	NA	2.220127557	0	1.047957265	1.773252986	0	1.920077247
ENSG00000137996	RTCA	1289.693066	-0.100653399	0.162067309	-0.621059234	0.53456065	0.726296608	1497.476037	1462.304649	1184.191709	1133.995285	1213.100542	1247.090172
ENSG00000207750	MIR553	2.299462308	0.8443743	1.795812609	0.470190651	0.638218813	NA	0	3.259222844	3.143871794	0.886626493	6.507052715	0
ENSG00000137948	BRDT	0.850574054	-2.876399963	3.172976576	-0.906530475	0.364655142	NA	3.330191336	0	0	1.773252986	0	0
ENSG00000121774	KHDRBS1	3972.580197	-0.094723839	0.164074186	-0.577323232	0.563721123	0.748559424	3453.408415	3618.823764	4595.292605	4566.126439	4006.485315	3595.344644
ENSG00000203325	NA	1.678051893	0.277424522	1.54912706	0.17908442	0.857871415	NA	2.220127557	1.086407615	2.095914529	0.886626493	1.859157919	1.920077247
ENSG00000121775	TMEM39B	465.7843208	0.250074778	0.162089979	1.54281455	0.122875778	0.284265286	454.0160854	484.5377961	376.216658	437.9934876	547.522007	494.419891
ENSG00000025800	KPNA6	3960.215642	0.127541168	0.108396212	1.176620156	0.239347149	0.444696377	4111.676236	3878.475184	3739.11152	3638.715128	4140.344685	4252.971101
ENSG00000160050	CCDC28B	147.9487953	-0.163171382	0.260118386	-0.627296611	0.530464824	0.723304328	184.2705872	180.343664	128.8987435	120.5812031	146.8734756	126.7250983
ENSG00000231346	NA	23.40336797	-2.164526343	0.650167752	-3.329181334	0.000871017	0.006208059	26.64153068	35.85145128	40.87033332	23.05228882	12.08452647	1.920077247
ENSG00000064703	DDX20	813.5659257	-0.350751329	0.128963311	-2.719776086	0.006532614	0.03187269	891.3812141	855.0027927	841.5096834	918.5450468	726.9307462	648.0260707
ENSG00000122406	RPL5	11212.20467	-0.198169076	0.104244892	-1.900995555	0.057302595	0.165702568	11404.79526	11745.15272	12339.69679	11363.89176	10645.53824	9774.153223
ENSG00000154511	DIPK1A	685.142227	-0.357527272	0.134275907	-2.662631603	0.007753225	0.036435948	804.7962394	737.6707703	724.1384698	690.6820381	568.9023231	584.6635216
ENSG00000207523	SNORA66	4.88394784	-0.072408161	1.01257722	-0.07150878	0.942992837	0.972830674	8.880510228	4.345630458	3.143871794	3.546505972	6.507052715	2.88011587
ENSG00000143033	MTF2	508.2262659	-0.359733288	0.14694733	-2.448042354	0.014363477	0.058948254	529.5004223	507.352356	595.2397262	562.1211966	447.1274794	408.0164149
ENSG00000235432	NA	0.619719306	3.297454346	3.980570315	0.828387413	0.407451133	NA	0	0	0	0	3.718315837	0
ENSG00000189410	SH2D5	144.3205753	0.969989639	0.226127261	4.289574086	1.79E-05	0.000244259	136.5378448	103.2087234	100.6038974	97.52891424	209.1552658	218.8888061
ENSG00000233069	NA	1.844580239	-1.263488015	2.021392626	-0.625058189	0.531932868	NA	0	1.086407615	6.287743587	1.773252986	0	1.920077247
ENSG00000236073	NA	0.875044764	0.22290312	3.151195536	0.070736049	0.94360783	NA	3.330191336	0	0	0	0	1.920077247
ENSG00000235112	HSPE1P27	0.154929827	1.312720627	4.32663089	0.303404811	0.76158138	NA	0	0	0	0	0.929578959	0
ENSG00000287192	NA	0.455548602	-0.029504506	3.904349883	-0.007556829	0.99397058	NA	0	0	0	1.773252986	0	0.960038623
ENSG00000117298	ECE1	14275.21309	0.61081371	0.11991221	5.093840801	3.51E-07	8.20E-06	12982.19589	12939.11469	11523.33808	11123.61598	19056.36867	18026.64523
ENSG00000236936	NA	3.883496333	0.197730961	1.183608659	0.167057717	0.867324635	NA	4.440255114	3.259222844	6.287743587	0.886626493	6.507052715	1.920077247
ENSG00000231105	ECE1-AS1	12.52495121	1.477830406	0.687080244	2.150884733	0.031485299	0.107418845	7.77044645	14.12329899	5.239786323	4.433132465	17.66200023	25.92104283
ENSG00000143502	SUSD4	3.003377702	1.099408685	1.383832003	0.794466874	0.426923686	NA	1.110063779	2.172815229	0	5.319758958	5.577473756	3.840154493
ENSG00000162620	LRRIQ3	6.501273473	0.043686614	0.83507453	0.052314629	0.958277997	0.980694603	6.660382671	8.691260917	4.191829058	6.206385452	5.577473756	7.680308986
ENSG00000237324	NA	0.295542164	-1.485483609	4.325292454	-0.343441195	0.731266573	NA	0	0	0	1.773252986	0	0
ENSG00000162621	LRRC53	0.480019312	2.926275861	4.163380811	0.702860486	0.482142698	NA	0	0	0	0	0	2.88011587
ENSG00000178965	ERICH3	2.102936047	-1.495077767	2.022483573	-0.739228633	0.459768177	NA	4.440255114	0	6.287743587	0	0.929578959	0.960038623
ENSG00000272864	NA	5.307492751	-1.511644008	1.026882612	-1.472070897	0.141001734	0.312864283	7.77044645	6.518445687	8.383658116	4.433132465	1.859157919	2.88011587
ENSG00000116791	CRYZ	1083.408178	-0.390989313	0.160824407	-2.431156563	0.015050709	0.061238803	1277.683409	1340.626996	1037.477692	1050.652394	858.9309584	935.0776191
ENSG00000162623	TYW3	863.1835875	-0.08249468	0.120523135	-0.684471739	0.493677329	0.694088932	838.0981528	895.1998744	896.0034612	888.3997461	804.0857998	857.3144906
ENSG00000259030	FPGT-TNNI3K	17.29160276	-0.408748295	0.575308417	-0.710485511	0.477403113	0.680818055	16.65095668	29.33300559	12.57548717	16.84590337	13.94368439	14.40057935
ENSG00000212237	RNA5SP18	6.366556413	0.088180094	0.938004989	0.094008129	0.925102699	0.963016398	5.550318893	3.259222844	6.287743587	9.752891424	2.788736878	10.56042486
ENSG00000183929	NA	11.90288443	0.951701229	0.647122375	1.470666547	0.141381317	0.313420353	6.660382671	13.03689137	10.47957265	6.206385452	14.87326335	20.16081109
ENSG00000206878	LOC124900442	2.519799803	0.282137064	1.481864682	0.190393271	0.84900097	NA	5.550318893	0	2.095914529	1.773252986	1.859157919	3.840154493
ENSG00000154358	OBSCN	431.9162533	0.883983759	0.163054659	5.421395268	5.91E-08	1.71E-06	319.6983682	310.7125778	336.3942819	380.3627655	670.2264297	574.1030967
ENSG00000275557	NA	9.555989356	-0.867935942	0.83137734	-1.043973537	0.296497633	0.510754703	6.660382671	7.604853302	20.95914529	9.752891424	3.718315837	8.640347609
ENSG00000206828	NA	1.145582735	0.516122595	2.434964298	0.211963106	0.832135818	NA	2.220127557	0	0	1.773252986	0	2.88011587
ENSG00000284842	NA	0.174659544	-0.844481939	4.327995041	-0.195120819	0.845298364	NA	0	0	1.047957265	0	0	0
ENSG00000233030	LOC124904411	59.20465572	-0.271185956	0.406628076	-0.666913997	0.50482707	0.703124356	54.39312515	36.9378589	80.69270937	78.90975788	39.97189525	64.32258776
ENSG00000183598	H3C13	8.938499385	0.005619862	0.734815697	0.007647989	0.993897847	0.99725121	12.21070156	7.604853302	5.239786323	10.63951792	9.295789593	8.640347609
ENSG00000184260	H2AC20	15.09533669	0.064687866	0.565363085	0.11441827	0.908906232	0.95477331	14.43082912	18.46892945	11.52752991	15.07265038	18.59157919	12.4805021
ENSG00000184270	H2AC21	4.325883384	-2.007116172	1.284416597	-1.562667577	0.118130804	NA	7.77044645	6.518445687	5.239786323	3.546505972	0	2.88011587
ENSG00000178096	BOLA1	174.5597187	0.658798964	0.214854465	3.066256795	0.002167571	0.013318993	154.2988652	157.5291041	137.2824017	136.5404799	265.8595824	195.8478791
ENSG00000159164	SV2A	1404.663525	-0.115237936	0.176226133	-0.653920811	0.513162825	0.709516702	1675.086242	1610.056085	1250.213017	1231.524199	1410.171281	1250.930326
ENSG00000143368	SF3B4	2446.548233	0.037903862	0.107667212	0.352046472	0.724803411	0.856452576	2560.917137	2459.626839	2364.191589	2315.8684	2463.384242	2515.301193
ENSG00000150337	FCGR1A	29.85076554	-1.46786221	0.487684607	-3.009859628	0.002613685	0.015507695	34.41197713	28.24659798	41.91829058	46.99120413	9.295789593	18.24073384
ENSG00000224228	NA	32.83305374	-0.490806077	0.417984904	-1.174219624	0.240307068	0.44593918	31.0817858	30.41941321	36.67850426	46.99120413	29.7465267	22.08088833
ENSG00000227177	NA	1.051036089	-0.196565355	2.321160099	-0.0846841	0.932512537	NA	3.330191336	1.086407615	0	0	0.929578959	0.960038623
ENSG00000224000	NA	3.615714475	-0.508783806	1.16379952	-0.437174786	0.661984594	NA	5.550318893	2.172815229	2.095914529	6.206385452	2.788736878	2.88011587
ENSG00000231333	RPL34P6	3.210245913	0.066239087	1.250282316	0.052979304	0.957748397	NA	4.440255114	5.432038073	1.047957265	1.773252986	4.647894797	1.920077247
ENSG00000116852	KIF21B	5.088289443	1.35396457	1.179758351	1.147662628	0.251107865	0.45850757	1.110063779	1.086407615	9.431615381	1.773252986	4.647894797	12.4805021
ENSG00000116857	TMEM9	1566.982078	0.256545096	0.147342132	1.741152326	0.081656881	0.213252062	1306.545067	1384.083301	1627.477632	1567.55564	1887.045287	1629.185544
ENSG00000163395	IGFN1	15.56304328	1.209475177	0.596721395	2.026867456	0.04267597	0.133860493	17.76102046	8.691260917	6.287743587	10.63951792	26.95778982	23.04092696
ENSG00000226970	NA	1.296791441	2.41075155	2.31858156	1.039752749	0.298454787	NA	0	2.172815229	0	0	4.647894797	0.960038623
ENSG00000199959	LOC124904808	0.551089195	-2.234571247	3.640401807	-0.613825442	0.539330683	NA	2.220127557	1.086407615	0	0	0	0
ENSG00000203943	SAMD13	29.79699067	-0.775812001	0.478377092	-1.621758262	0.104855118	0.254959181	32.19184958	41.28348935	30.39076067	34.57843323	28.81694774	11.52046348
ENSG00000285361	NA	0.832001962	1.41085536	2.664279331	0.529544836	0.59642755	NA	0	2.172815229	0	0	1.859157919	0.960038623
ENSG00000229657	RPL13AP11	1.491156994	-0.118667579	1.654768528	-0.071712495	0.942830712	NA	2.220127557	1.086407615	1.047957265	1.773252986	1.859157919	0.960038623
ENSG00000174529	TMEM81	37.37934526	0.046966276	0.365370841	0.128544128	0.897718379	0.948533915	41.0723598	32.59222844	32.4866752	41.67144517	39.97189525	36.48146768
ENSG00000271580	GYG2P2	5.125317351	-0.168108084	0.97421724	-0.172557082	0.862999589	0.931346163	6.660382671	4.345630458	3.143871794	7.093011945	2.788736878	6.720270363
ENSG00000116984	MTR	1615.934725	0.345935847	0.138940618	2.489810773	0.012781112	0.053806538	1357.608001	1352.57748	1546.784922	1670.404313	1901.918551	1866.315084
ENSG00000227496	LOC102723834	6.217711525	0.585829499	0.914700179	0.640460681	0.521873144	0.716649837	8.880510228	2.172815229	3.143871794	7.093011945	9.295789593	6.720270363
ENSG00000226349	NA	0.702802971	-2.594727877	3.393910452	-0.764524555	0.44455471	NA	3.330191336	0	0	0.886626493	0	0
ENSG00000143742	SRP9	3869.202538	-0.069821425	0.099360259	-0.702709777	0.482236633	0.684428325	3935.176095	3893.684891	3905.736725	3989.819219	3879.132997	3611.665301
ENSG00000234112	LEFTY3P	0.856760344	-2.886353755	2.783391942	-1.036991489	0.299739824	NA	1.110063779	0	3.143871794	0.886626493	0	0
ENSG00000242861	NA	43.37648713	0.83419592	0.425285981	1.961494049	0.049821418	0.149742377	46.6226787	42.36989697	24.10301708	24.82554181	75.2958957	47.04189254
ENSG00000196187	TMEM63A	1583.690212	0.240447302	0.197336271	1.218464812	0.223047389	0.425677339	1848.256191	1632.870645	1237.637529	1255.463114	1618.396968	1909.516822
ENSG00000243709	LEFTY1	1.927574096	-0.581747092	1.866449754	-0.311686447	0.755278829	NA	3.330191336	3.259222844	2.095914529	0	0	2.88011587
ENSG00000143768	LEFTY2	3.664776331	0.560292616	1.261574846	0.444121582	0.656954684	NA	0	2.172815229	4.191829058	6.206385452	5.577473756	3.840154493
ENSG00000143819	EPHX1	1442.242807	-0.825171717	0.173743881	-4.749357005	2.04E-06	3.87E-05	1499.696165	1524.229883	1843.356828	1881.421418	1082.959488	821.7930615
ENSG00000116649	SRM	2555.212642	0.159539215	0.143742271	1.109897692	0.267043115	0.477451615	2525.395096	2825.746206	2238.436717	2248.484786	2875.187721	2618.025326
ENSG00000171824	EXOSC10	1391.67417	0.063120088	0.157355208	0.401131226	0.688323512	0.834474968	1501.916292	1525.316291	1235.541615	1222.657934	1322.790859	1541.822029
ENSG00000226849	NA	2.867081945	-2.005242862	1.694800189	-1.183173612	0.236740349	NA	1.110063779	8.691260917	1.047957265	4.433132465	0	1.920077247
ENSG00000225602	MTOR-AS1	0.700744547	-0.74815407	2.686218937	-0.278515671	0.780616537	NA	1.110063779	1.086407615	1.047957265	0	0	0.960038623
ENSG00000253086	NA	0.18501063	-0.844481939	4.327995041	-0.195120819	0.845298364	NA	1.110063779	0	0	0	0	0
ENSG00000231953	NA	0.480019312	2.926275861	4.163380811	0.702860486	0.482142698	NA	0	0	0	0	0	2.88011587
ENSG00000117614	SYF2	1558.963911	-0.153584821	0.139485977	-1.101077144	0.270863084	0.481945649	1508.576675	1523.143476	1853.836401	1567.55564	1511.495388	1389.175888
ENSG00000284602	NA	32.87059828	1.273004646	0.546607349	2.32891974	0.019863318	0.075413981	7.77044645	18.46892945	27.24688888	35.46505972	65.07052715	43.20173805
ENSG00000284657	NA	3.466833185	0.175696415	1.138762827	0.154287101	0.877383368	NA	4.440255114	2.172815229	3.143871794	3.546505972	5.577473756	1.920077247
ENSG00000117616	RSRP1	1522.715876	-0.221171435	0.122559691	-1.804601777	0.07113702	0.193569263	1486.375399	1532.921144	1708.170341	1665.97118	1405.523386	1337.333802
ENSG00000272432	NA	4.266312355	1.079300325	1.092147542	0.988236739	0.323036719	NA	2.220127557	3.259222844	5.239786323	1.773252986	10.22536855	2.88011587
ENSG00000261349	NA	14.78138195	0.709104439	0.589625071	1.202636173	0.229117143	0.432916875	11.10063779	13.03689137	16.76731623	7.979638438	15.80284231	24.00096558
ENSG00000187010	RHD	41.67831742	0.205175113	0.381660214	0.537585805	0.590863032	0.767696257	51.06293381	36.9378589	33.53463246	37.23831271	55.77473756	35.52142906
ENSG00000224183	NA	17.94953577	0.330727239	0.591450602	0.559179817	0.576039006	0.757044006	16.65095668	22.81455991	18.86323076	7.979638438	26.02821086	15.36061797
ENSG00000259984	NA	1.808487301	-2.405334135	2.199742925	-1.093461471	0.274191237	NA	4.440255114	0	1.047957265	4.433132465	0.929578959	0
ENSG00000183726	TMEM50A	3344.075328	-0.311762955	0.108683457	-2.868541018	0.004123697	0.022131374	3624.358237	3714.427634	3536.855768	3427.698022	3020.202039	2740.910269
ENSG00000238084	NA	4.743012263	-0.254239568	1.115807097	-0.227852617	0.81976082	0.908509334	2.220127557	2.172815229	9.431615381	6.206385452	6.507052715	1.920077247
ENSG00000204178	MACO1	909.6739011	-0.042998387	0.157746956	-0.272578238	0.785177443	0.889733779	1074.541738	945.1746247	842.5576407	813.0364942	910.0578012	872.6751085
ENSG00000198860	TSEN15	921.1326115	-0.118408405	0.19086946	-0.620363285	0.535018639	0.72662301	817.006941	770.2629987	1099.30717	1096.756972	848.7055898	894.7559969
ENSG00000286655	NA	2.551812822	1.022121522	1.580462941	0.646722865	0.517811322	NA	4.440255114	2.172815229	1.047957265	0	0.929578959	6.720270363
ENSG00000160838	LRRC71	26.98976963	-0.65946095	0.62496826	-1.055191106	0.291337931	0.504585544	41.0723598	52.1475655	15.71935897	14.18602389	16.73242127	22.08088833
ENSG00000211581	MIR765	0.314936264	2.319652638	4.206061287	0.551502339	0.581289364	NA	0	0	0	0	0.929578959	0.960038623
ENSG00000266160	RN7SL612P	0.160006437	1.336168064	4.324707576	0.308961482	0.757350827	NA	0	0	0	0	0	0.960038623
ENSG00000155816	FMN2	1204.681937	0.77384623	0.133470582	5.797878581	6.72E-09	2.43E-07	858.0793008	979.9396683	1062.628666	995.6815517	1686.256232	1645.5062
ENSG00000233519	NA	0.521008392	-0.181511463	3.240139637	-0.056019642	0.95532616	NA	1.110063779	1.086407615	0	0	0.929578959	0
ENSG00000180875	GREM2	569.6899447	-0.45613116	0.206300494	-2.21100372	0.027035579	0.095645633	704.8904994	730.065917	567.9928374	502.7172216	514.0571645	398.4160287
ENSG00000224359	NA	0.295542164	-1.485483609	4.325292454	-0.343441195	0.731266573	NA	0	0	0	1.773252986	0	0
ENSG00000226014	NA	0.842155183	1.428257521	3.115197573	0.458480558	0.646607227	NA	0	2.172815229	0	0	0	2.88011587
ENSG00000231440	NA	0.154929827	1.312720627	4.32663089	0.303404811	0.76158138	NA	0	0	0	0	0.929578959	0
ENSG00000143382	ADAMTSL4	2945.071502	0.268463059	0.110106469	2.438213322	0.014760061	0.060191438	2654.162494	2610.637498	2850.443759	2912.56803	3366.005412	3276.611821
ENSG00000184007	PTP4A2	7075.228948	0.200824515	0.094199633	2.131903381	0.03301479	0.111049616	6641.511587	6840.022341	6788.66716	6688.710264	7930.238102	7562.224235
ENSG00000157077	ZFYVE9	1130.040575	0.440984522	0.14282192	3.087652948	0.002017439	0.012590666	1094.522886	1102.703729	926.3942218	915.8851674	1323.720438	1417.017008
ENSG00000162493	PDPN	6.234986562	0.884336518	1.000597683	0.883808281	0.376799715	0.590483569	1.110063779	3.259222844	11.52752991	3.546505972	8.366210634	9.600386233
ENSG00000162542	TMCO4	639.4685156	0.811359581	0.155102305	5.231125235	1.68E-07	4.27E-06	487.3179988	601.8698185	484.1562562	470.7986678	899.8324326	892.8359196
ENSG00000121753	ADGRB2	1471.159501	-0.009709146	0.20649915	-0.04701785	0.962499001	0.983027049	1216.629901	1171.147409	1752.184546	1757.293709	1533.805283	1395.896158
ENSG00000162631	NTNG1	984.1522845	0.646709632	0.120452152	5.369016854	7.92E-08	2.21E-06	818.1170048	806.11445	867.708615	820.1295061	1237.269595	1355.574536
ENSG00000163374	YY1AP1	1416.951923	-0.509174577	0.136798213	-3.722085003	0.000197584	0.001836715	1682.856688	1356.923111	1631.669461	1619.866603	1101.551067	1108.84461
ENSG00000235098	ANKRD65	24.46567766	1.120714047	0.571323796	1.961609259	0.049807993	0.149724617	15.5408929	31.50582082	14.6714017	8.866264931	47.40852692	28.8011587
ENSG00000143740	SNAP47	986.5895733	0.160439216	0.142657153	1.124648944	0.260737825	0.469931983	911.3623622	1057.074609	869.8045295	959.3298655	1134.08633	987.8797433
ENSG00000117411	B4GALT2	1695.31242	0.500366589	0.115624882	4.327499236	1.51E-05	0.00021217	1513.01693	1541.612405	1451.420811	1452.294196	2229.130344	1984.399834
ENSG00000162745	OLFML2B	195.0045241	-0.123634989	0.232824829	-0.531021496	0.595403883	0.770998489	216.4624368	237.9232676	199.1118803	148.9532508	179.4087391	188.1675702
ENSG00000187862	TTC24	0.314936264	2.319652638	4.206061287	0.551502339	0.581289364	NA	0	0	0	0	0.929578959	0.960038623
ENSG00000162891	IL20	2.64295496	-0.692646246	1.502232599	-0.461077896	0.64474272	NA	3.330191336	4.345630458	0	4.433132465	2.788736878	0.960038623
ENSG00000137976	DNASE2B	1.300871889	0.182205521	1.854521493	0.098249344	0.921734301	NA	0	1.086407615	2.095914529	1.773252986	0.929578959	1.920077247
ENSG00000203663	OR2L2	0.804729936	2.577030191	3.081927965	0.8361747	0.403056629	NA	1.110063779	0	0	0	3.718315837	0
ENSG00000157873	TNFRSF14	590.0213166	0.295914941	0.220720583	1.340676691	0.180025446	0.368656137	690.4596702	607.3018565	478.9164699	417.6010782	619.0995869	726.7492378
ENSG00000168264	IRF2BP2	2519.563195	0.80773331	0.233783047	3.4550551	0.00055018	0.004279634	1539.658461	1525.316291	2474.227102	2521.565746	3593.752257	3462.859314
ENSG00000162775	RBM15	511.3908201	0.051030671	0.190127454	0.268402434	0.788389566	0.891457811	477.3274248	407.4028555	536.5541194	599.3595093	488.9585326	558.7424787
ENSG00000081692	JMJD4	229.6056912	0.004100521	0.194634334	0.021067817	0.983191557	0.991700695	243.1039675	208.590262	208.5434956	257.121683	250.986319	209.2884199
ENSG00000179023	KLHDC7A	2.892293152	1.52028326	1.681276516	0.90424344	0.365866331	NA	0	3.259222844	2.095914529	1.773252986	10.22536855	0
ENSG00000173171	MTX1	435.5188221	-0.039909468	0.144343855	-0.276488858	0.782172616	0.888094885	412.9437256	450.85916	452.7175383	441.5399936	449.9162163	405.136299
ENSG00000143862	ARL8A	1597.853581	0.306786823	0.147588298	2.078666303	0.037648032	0.122187431	1283.233728	1393.860969	1576.127726	1669.517686	1877.749498	1786.631878
ENSG00000170075	GPR37L1	8.459773237	-1.125227176	0.771308482	-1.458854922	0.144605042	0.318442559	11.10063779	10.86407615	10.47957265	8.866264931	4.647894797	4.800193116
ENSG00000143376	SNX27	1379.888508	0.044555185	0.152314653	0.292520673	0.769888556	0.881585902	1561.859736	1432.971644	1161.136649	1306.887451	1414.819176	1401.65639
ENSG00000250734	NA	0.154929827	1.312720627	4.32663089	0.303404811	0.76158138	NA	0	0	0	0	0.929578959	0
ENSG00000159409	CELF3	2.34600936	-4.343527088	2.185265045	-1.987643146	0.046851171	NA	6.660382671	0	2.095914529	5.319758958	0	0
ENSG00000178796	RIIAD1	0.487711538	-0.098649812	3.281813555	-0.030059542	0.976019567	NA	1.110063779	0	0	0.886626493	0.929578959	0
ENSG00000143436	MRPL9	741.3782931	-0.113094736	0.128564211	-0.879675111	0.379035336	0.592309612	745.9628592	737.6707703	815.3107518	742.9930012	677.6630613	728.6693151
ENSG00000143450	OAZ3	31.25663238	0.587232102	0.414152808	1.417911673	0.156216554	0.335076734	33.30191336	26.07378275	29.34280341	18.61915635	42.76063213	37.44150631
ENSG00000249602	NA	5.358311328	1.330804214	0.950807442	1.399656918	0.161616081	0.342943539	5.550318893	1.086407615	3.143871794	4.433132465	9.295789593	8.640347609
ENSG00000268288	NA	0.480552794	-2.066336316	3.77511963	-0.547356513	0.584133826	NA	1.110063779	0	0	1.773252986	0	0
ENSG00000269489	NA	0.339940456	0.591424066	4.249318744	0.139180914	0.88930719	NA	1.110063779	0	0	0	0.929578959	0
ENSG00000213171	LINGO4	0.46478948	2.882668785	4.16589871	0.691968045	0.488957397	NA	0	0	0	0	2.788736878	0
ENSG00000234614	NA	37.00035158	0.83612824	0.395717571	2.112941912	0.03460574	0.115322284	23.31133935	21.72815229	35.63054699	36.35168622	48.33810588	56.64227877
ENSG00000196407	THEM5	37.3412704	1.414768847	0.384417887	3.680288805	0.00023297	0.002115312	23.31133935	18.46892945	22.00710255	31.91855375	67.85926403	60.48243327
ENSG00000159445	THEM4	407.1179699	-0.16598805	0.165725859	-1.001582078	0.31654548	0.531964106	458.4563405	449.7727524	413.9431195	367.9499946	354.1695835	398.4160287
ENSG00000285651	NA	1.961046793	1.8352536	1.749195832	1.049198475	0.29408678	NA	0	2.172815229	2.095914529	0	5.577473756	1.920077247
ENSG00000197747	S100A10	6554.464289	0.249439497	0.140365975	1.777065258	0.075557503	0.201848066	6758.068284	6804.17089	5670.496758	5434.133776	7408.744306	7251.171721
ENSG00000123473	STIL	328.5100151	0.820260317	0.200521172	4.090641937	4.30E-05	0.000516866	329.6889422	255.3057894	227.4067264	234.9560207	435.042953	488.6596592
ENSG00000240386	LCE1F	66.91909415	-1.740491924	0.410977923	-4.235001023	2.29E-05	0.000302073	104.3459952	110.8135767	76.50088031	57.63072205	17.66200023	34.56139044
ENSG00000186226	LCE1E	2.671182664	0.463610795	1.798818614	0.257730708	0.796614745	NA	6.660382671	1.086407615	0	1.773252986	6.507052715	0
ENSG00000172155	LCE1D	0.349319088	-1.609572039	4.322607832	-0.372361339	0.709623835	NA	0	0	2.095914529	0	0	0
ENSG00000236274	NA	1.084508786	4.104694629	3.24101625	1.266483816	0.20533992	NA	0	0	0	0	6.507052715	0
ENSG00000020129	NCDN	2841.698263	-0.694107501	0.127202447	-5.456715004	4.85E-08	1.43E-06	3114.838962	2973.497641	3514.848665	3421.491637	2107.355501	1918.157169
ENSG00000116819	TFAP2E	32.35577383	0.399874561	0.458996151	0.871193712	0.383648393	0.596197802	21.09121179	18.46892945	40.87033332	36.35168622	41.83105317	35.52142906
ENSG00000186603	HPDL	57.6909911	0.385005333	0.338304146	1.138044972	0.255101704	0.463379324	56.6132527	64.09804926	41.91829058	46.99120413	81.80294842	54.72220153
ENSG00000162430	SELENON	5021.477247	0.544477754	0.12428509	4.38087749	1.18E-05	0.000173908	4561.252066	4681.330411	4213.836161	3967.653557	6691.109349	6013.681936
ENSG00000173212	MAB21L3	8.303380523	1.048213256	0.859452004	1.219629777	0.222605253	0.425122114	2.220127557	6.518445687	3.143871794	12.4127709	12.08452647	13.44054073
ENSG00000163531	NFASC	694.5708186	0.121340677	0.139195198	0.871730341	0.383355504	0.5958821	663.8181395	755.0532921	624.5825296	656.1036049	733.4377989	734.4295468
ENSG00000184144	CNTN2	43.65620876	0.038752046	0.407501551	0.095096684	0.924238032	0.962605	63.27363537	45.62911981	32.4866752	31.91855375	49.26768484	39.36158355
ENSG00000143028	SYPL2	73.17668289	0.124370312	0.364235267	0.341455986	0.732760334	0.860715288	55.50318893	46.71552743	103.7477692	78.02313139	72.50715883	82.5633216
ENSG00000237481	NA	0.642641365	0.887596294	2.9247588	0.30347675	0.761526564	NA	1.110063779	0	0	0.886626493	1.859157919	0
ENSG00000154429	CCSAP	349.2368851	-0.159196366	0.169884365	-0.937086625	0.348714001	0.564017362	329.6889422	363.9465509	342.6820255	410.5080663	304.9018987	343.6938271
ENSG00000143632	ACTA1	0.825569861	-1.076108802	2.838743008	-0.379079331	0.704628954	NA	2.220127557	0	0	1.773252986	0	0.960038623
ENSG00000279667	NA	5.620570671	0.192170145	0.881986788	0.217883247	0.827520081	0.913297924	3.330191336	6.518445687	6.287743587	5.319758958	6.507052715	5.76023174
ENSG00000187815	ZFP69	152.8521822	-0.017452808	0.225254268	-0.077480476	0.938241322	0.970235787	138.7579723	145.5786204	151.9538034	177.3252986	171.9721075	131.5252914
ENSG00000238287	NA	8.59458951	0.750351439	0.754321398	0.994737045	0.319864172	0.535392326	5.550318893	4.345630458	7.335700852	10.63951792	9.295789593	14.40057935
ENSG00000238186	NA	16.87517855	0.133988899	0.543124943	0.246699956	0.805140441	0.900522302	12.21070156	14.12329899	23.05505982	15.95927688	17.66200023	18.24073384
ENSG00000117010	ZNF684	51.21054286	0.010380619	0.334300842	0.031051728	0.975228286	0.988177943	63.27363537	48.88834266	47.1580769	45.21795115	58.56347444	44.16177667
ENSG00000286838	NA	0.174659544	-0.844481939	4.327995041	-0.195120819	0.845298364	NA	0	0	1.047957265	0	0	0
ENSG00000236505	NA	0.362135872	-1.634318053	4.32166087	-0.378168973	0.705305073	NA	0	2.172815229	0	0	0	0
ENSG00000229820	NA	0.656010637	2.189885065	2.790126356	0.784869495	0.432530089	NA	0	1.086407615	0	0	0.929578959	1.920077247
ENSG00000221216	RNU6ATAC27P	0.46478948	2.882668785	4.16589871	0.691968045	0.488957397	NA	0	0	0	0	2.788736878	0
ENSG00000242125	SNHG3	782.3302094	-0.886600944	0.252694823	-3.508583725	0.000450499	0.003636304	693.7898616	687.69602	1190.479452	1122.46914	493.6064274	505.9403545
ENSG00000200087	SNORA73B	19.59950977	-1.223877288	0.557233276	-2.196346378	0.028067161	0.098558351	16.65095668	20.64174468	29.34280341	30.14530076	9.295789593	11.52046348
ENSG00000231468	NA	0.509325525	-0.150043296	3.77307437	-0.039766854	0.968279002	NA	0	0	2.095914529	0	0	0.960038623
ENSG00000279443	NA	8.381720452	-0.104002021	0.750729218	-0.138534665	0.889817875	0.944987943	5.550318893	7.604853302	10.47957265	10.63951792	9.295789593	6.720270363
ENSG00000180098	TRNAU1AP	361.6602905	-0.122786142	0.167438911	-0.733319045	0.463363862	0.669180186	354.1103453	391.1067412	408.7033332	333.3715614	319.775162	362.8945996
ENSG00000221539	SNORD99	3.179528275	-1.028354547	1.310945676	-0.784437194	0.432783621	NA	1.110063779	5.432038073	5.239786323	3.546505972	2.788736878	0.960038623
ENSG00000188060	RAB42	96.37525868	0.634706445	0.268577087	2.363218889	0.018116965	0.070215578	89.91516606	98.86309293	73.35700852	63.8371075	123.6340016	128.6451755
ENSG00000229388	NA	2.319025859	1.674807877	1.629944872	1.027524247	0.304173674	NA	3.330191336	0	2.095914529	0	4.647894797	3.840154493
ENSG00000117266	CDK18	15.99009258	2.209820683	0.604321014	3.656700049	0.000255483	0.002279211	9.990574007	4.345630458	9.431615381	5.319758958	39.97189525	26.88108145
ENSG00000174567	GOLT1A	1.402820875	-0.764998573	1.943743544	-0.393569705	0.693898752	NA	2.220127557	3.259222844	1.047957265	0	0.929578959	0.960038623
ENSG00000143850	PLEKHA6	490.6353813	0.050817871	0.151316672	0.335837885	0.73699312	0.862459022	529.5004223	509.5251712	430.7104357	469.9120413	499.1839011	504.9803158
ENSG00000219133	RPL21P19	2.262254458	2.168490252	1.726902891	1.255710592	0.209220917	NA	3.330191336	0	0	0.886626493	7.436631674	1.920077247
ENSG00000226330	NA	1.530616429	-2.115456952	2.051460411	-1.031195601	0.302449103	NA	2.220127557	1.086407615	3.143871794	1.773252986	0	0.960038623
ENSG00000237848	NA	0.37002126	-1.634318053	4.32166087	-0.378168973	0.705305073	NA	2.220127557	0	0	0	0	0
ENSG00000236779	NA	1.292045746	1.656635412	2.051768686	0.807418216	0.419425575	NA	0	0	2.095914529	0.886626493	0.929578959	3.840154493
ENSG00000240710	NA	0.654678856	2.20406777	3.308891864	0.666104503	0.505344306	NA	0	0	1.047957265	0	0	2.88011587
ENSG00000240219	NA	2.874026578	-0.808842795	1.479655016	-0.546642823	0.584624143	NA	5.550318893	3.259222844	1.047957265	3.546505972	0	3.840154493
ENSG00000228729	LOC100418874	0.174659544	-0.844481939	4.327995041	-0.195120819	0.845298364	NA	0	0	1.047957265	0	0	0
ENSG00000287525	NA	0.825929188	-2.843482308	2.75672172	-1.031472378	0.302319355	NA	0	1.086407615	2.095914529	1.773252986	0	0
ENSG00000197056	ZMYM1	340.4432282	0.06484258	0.244417817	0.265293999	0.790782987	0.892683623	430.7047461	371.5514042	237.886299	301.4530076	373.6907416	327.3731705
ENSG00000228348	NA	0.443313247	-1.96319339	4.299214577	-0.456640011	0.647929816	NA	0	0	0	2.659879479	0	0
ENSG00000284640	LOC105378644	0.523978632	-2.174685305	4.286640962	-0.507316877	0.611932499	NA	0	0	3.143871794	0	0	0
ENSG00000203910	C1orf146	0.181067936	-0.844481939	4.327995041	-0.195120819	0.845298364	NA	0	1.086407615	0	0	0	0
ENSG00000174842	GLMN	204.5553819	-1.140195733	0.221898561	-5.138364711	2.77E-07	6.59E-06	293.0568375	273.7747189	208.5434956	225.2031292	111.5494751	115.2046348
ENSG00000122484	RPAP2	746.0034772	0.098078005	0.148077862	0.662340766	0.507752856	0.705594321	761.5037521	806.11445	656.0212476	692.4552911	824.5365369	735.3895854
ENSG00000223787	NA	0.945144409	0.966733924	2.252589564	0.429165588	0.667802724	NA	0	0	1.047957265	1.773252986	0.929578959	1.920077247
ENSG00000229992	NA	0.345017067	0.614585026	4.228088957	0.145357638	0.884428509	NA	1.110063779	0	0	0	0	0.960038623
ENSG00000201317	RNU4-59P	0.523978632	-2.174685305	4.286640962	-0.507316877	0.611932499	NA	0	0	3.143871794	0	0	0
ENSG00000225505	NA	1.052529333	-1.4816705	2.706652187	-0.547418138	0.584091497	NA	0	3.259222844	2.095914529	0	0	0.960038623
ENSG00000162722	TRIM58	2.507013648	2.073120795	1.630176893	1.271715238	0.203474315	NA	0	0	2.095914529	2.659879479	8.366210634	1.920077247
ENSG00000235907	LOC100422287	1.193003917	0.376251858	2.470257851	0.152312787	0.87894024	NA	1.110063779	3.259222844	0	0	2.788736878	0
ENSG00000121903	ZSCAN20	430.1898145	0.466065726	0.146908213	3.17249606	0.001511346	0.009881039	418.4940445	366.1193661	357.3534272	384.795898	519.6346382	534.7415132
ENSG00000034971	MYOC	16.27228598	0.090401812	0.696167464	0.129856416	0.896680027	0.948307955	5.550318893	10.86407615	30.39076067	16.84590337	17.66200023	16.3206566
ENSG00000187730	GABRD	1.267239418	2.484313756	2.002774619	1.240436009	0.214814169	NA	0	0	1.047957265	0.886626493	2.788736878	2.88011587
ENSG00000270620	NA	0.160006437	1.336168064	4.324707576	0.308961482	0.757350827	NA	0	0	0	0	0	0.960038623
ENSG00000116809	ZBTB17	1194.410227	-0.024620356	0.134849114	-0.18257707	0.855129878	0.927480933	1366.488511	1127.691104	1160.088692	1150.841188	1182.424436	1178.927429
ENSG00000234607	NA	1.294704605	3.427144641	2.665578603	1.285703839	0.198546441	NA	0	0	1.047957265	0	0	6.720270363
ENSG00000224966	NA	0.147771082	-0.844481939	4.327995041	-0.195120819	0.845298364	NA	0	0	0	0.886626493	0	0
ENSG00000173641	HSPB7	75.22721597	1.079101444	0.324910459	3.321227169	0.000896226	0.006354937	33.30191336	54.32038073	64.9733504	66.49698698	118.9861068	113.2845575
ENSG00000186510	CLCNKA	1.874284925	-0.602921891	1.969475365	-0.306133249	0.759503194	NA	2.220127557	0	0	6.206385452	1.859157919	0.960038623
ENSG00000232456	FAM131C2P	0.154929827	1.312720627	4.32663089	0.303404811	0.76158138	NA	0	0	0	0	0.929578959	0
ENSG00000185519	FAM131C	23.24396575	2.181870335	0.518946953	4.204418817	2.62E-05	0.000337939	8.880510228	16.29611422	11.52752991	6.206385452	41.83105317	54.72220153
ENSG00000236045	NA	0.309859653	2.298383222	4.207898145	0.546206952	0.584923688	NA	0	0	0	0	1.859157919	0
ENSG00000228140	LOC124903852	0.790214583	0.40605026	2.744316819	0.147960417	0.882374007	NA	0	0	1.047957265	1.773252986	0	1.920077247
ENSG00000142634	EFHD2	3059.000989	0.026346481	0.163182395	0.161454189	0.87173569	0.936416645	3498.92103	3364.604382	2736.216418	2562.350565	3174.512146	3017.401393
ENSG00000162438	CTRC	2.47520835	-1.099351917	1.409932313	-0.779719641	0.435555916	NA	3.330191336	2.172815229	2.095914529	4.433132465	1.859157919	0.960038623
ENSG00000160062	ZBTB8A	186.8928823	0.144345557	0.219605458	0.657294944	0.510991287	0.707919109	175.390077	144.4922127	216.9271538	185.3049371	209.1552658	190.0876474
ENSG00000176261	ZBTB8OS	562.2732959	-0.371270964	0.137892955	-2.69245781	0.007092751	0.034005942	631.62629	611.647487	624.5825296	565.6677026	490.8176905	449.2980757
ENSG00000242769	RN7SL432P	0.555031889	-2.24826901	4.28267275	-0.524968668	0.599604972	NA	3.330191336	0	0	0	0	0
ENSG00000213281	NRAS	2140.516212	-0.343143848	0.10033746	-3.419897697	0.000626447	0.004736034	2305.602468	2311.875404	2281.402965	2313.20852	1841.495918	1789.511994
ENSG00000201900	RNY1P13	1.349596439	0.144129228	1.887922544	0.076342766	0.939146403	NA	1.110063779	2.172815229	1.047957265	0.886626493	0	2.88011587
ENSG00000052723	SIKE1	1155.240231	-0.226480713	0.117542781	-1.926793893	0.054005321	0.158936327	1271.023026	1200.480414	1149.609119	1235.070705	1065.297487	1009.960632
ENSG00000278267	MIR6859-1	15.75016299	0.595031239	0.597409828	0.996018498	0.319241158	0.534914888	16.65095668	7.604853302	19.91118803	9.752891424	21.38031606	19.20077247
ENSG00000243485	NA	7.34456506	-0.869012096	0.888328414	-0.978255432	0.327948007	0.543699393	8.880510228	15.2097066	5.239786323	5.319758958	5.577473756	3.840154493
ENSG00000237613	FAM138A	0.147771082	-0.844481939	4.327995041	-0.195120819	0.845298364	NA	0	0	0	0.886626493	0	0
ENSG00000233750	CICP27	2.992881944	1.172114769	1.247801818	0.939343693	0.347554312	NA	4.440255114	1.086407615	2.095914529	0.886626493	4.647894797	4.800193116
ENSG00000268903	NA	16.03448136	0.842261029	0.658715928	1.278640752	0.201023592	0.396817843	8.880510228	24.98737514	6.287743587	10.63951792	20.4507371	24.9610042
ENSG00000269981	NA	13.08746862	0.177034254	0.585521426	0.302353161	0.762382857	0.877074896	9.990574007	14.12329899	13.62344444	12.4127709	13.01410543	15.36061797
ENSG00000241860	NA	7.327178952	-0.520149888	0.824689556	-0.630722051	0.528222278	0.721994292	8.880510228	8.691260917	5.239786323	9.752891424	3.718315837	7.680308986
ENSG00000163554	SPTA1	0.544680804	-2.220341974	3.651515455	-0.608060407	0.54314741	NA	2.220127557	0	1.047957265	0	0	0
ENSG00000229051	LINC01788	0.18501063	-0.844481939	4.327995041	-0.195120819	0.845298364	NA	1.110063779	0	0	0	0	0
ENSG00000235782	NA	0.455548602	-0.029504506	3.904349883	-0.007556829	0.99397058	NA	0	0	0	1.773252986	0	0.960038623
ENSG00000235079	NA	5.25904571	-0.219957925	1.002465457	-0.219416962	0.826325258	0.912535366	11.10063779	4.345630458	3.143871794	3.546505972	5.577473756	3.840154493
ENSG00000132485	ZRANB2	3124.216575	-0.462932191	0.132827869	-3.485203774	0.000491762	0.003910738	3149.25094	3228.803431	3732.823776	3644.034887	2340.67982	2649.7066
ENSG00000207721	MIR186	36.25055409	-1.385714654	0.405108319	-3.420602812	0.000624825	0.004730955	42.18242358	54.32038073	40.87033332	45.21795115	18.59157919	16.3206566
ENSG00000229956	ZRANB2-DT	2.996235748	0.558851067	1.226647565	0.455592204	0.648683251	NA	2.220127557	2.172815229	4.191829058	1.773252986	1.859157919	5.76023174
ENSG00000231985	NA	0.18501063	-0.844481939	4.327995041	-0.195120819	0.845298364	NA	1.110063779	0	0	0	0	0
ENSG00000143418	CERS2	3329.45981	0.113837684	0.10757941	1.058173531	0.289976336	0.502852121	3130.379855	3111.471408	3293.729682	3426.811396	3418.061833	3596.304683
ENSG00000231073	NA	10.42002448	-0.423295885	0.691286214	-0.612330865	0.540318873	0.730312224	12.21070156	10.86407615	7.335700852	15.07265038	7.436631674	9.600386233
ENSG00000143412	ANXA9	48.78304891	0.608151327	0.321475121	1.891752386	0.05852398	0.168281785	44.40255114	45.62911981	33.53463246	42.55807167	63.21136923	63.36254913
ENSG00000143363	PRUNE1	193.7918034	0.757681273	0.218161462	3.473029856	0.000514618	0.004060082	163.1793754	175.9980336	127.8507863	163.1392747	300.2540039	232.3293468
ENSG00000163141	BNIPL	11.38168375	1.624043747	0.913193154	1.778423042	0.075334401	0.201387091	9.990574007	4.345630458	0	12.4127709	21.38031606	20.16081109
ENSG00000143443	C1orf56	207.6642792	0.180766183	0.187042011	0.966446959	0.333820576	0.549544641	179.8303321	199.8990011	204.3516666	211.0171054	244.4792663	206.408304
ENSG00000197622	CDC42SE1	2589.114163	-0.266090125	0.113469917	-2.34502793	0.019025654	0.07288655	2880.615505	2794.240385	2604.173802	2693.571286	2168.707712	2393.376288
ENSG00000213190	MLLT11	744.9279521	-1.156679116	0.133362056	-8.673224968	4.20E-18	6.64E-16	924.6831275	952.779478	916.9626064	856.4811923	388.564005	430.0973032
ENSG00000162783	IER5	4466.821382	-0.072569389	0.115385606	-0.628929307	0.529395338	0.723001384	4258.204654	4317.38386	4857.281921	4731.038967	4437.809952	4199.208938
ENSG00000160785	SLC25A44	1866.071776	-0.781541338	0.124433744	-6.280782962	3.37E-10	1.56E-08	2195.706154	1946.842445	2333.800828	2197.06045	1258.649911	1264.370867
ENSG00000091483	FH	1167.817737	0.106634767	0.129170436	0.825535394	0.409067697	0.620915882	1142.255628	1224.381382	1126.554059	1062.178539	1301.410543	1150.126271
ENSG00000117009	KMO	0.639449024	2.162237395	3.332343613	0.648863877	0.516426365	NA	0	0	1.047957265	0	2.788736878	0
ENSG00000054277	OPN3	88.51125902	-1.169838139	0.334393801	-3.498384649	0.000468086	0.003747882	99.90574007	119.5048376	142.522188	72.70337243	45.54936901	50.88204703
ENSG00000203668	CHML	356.399381	-0.038994723	0.214965647	-0.181399788	0.856053785	0.928028268	284.1763273	315.0582082	407.6553759	430.9004756	329.0709516	371.5349472
ENSG00000287513	NA	1.380963293	1.355888486	2.247503328	0.603286531	0.546318092	NA	0	0	0	3.546505972	1.859157919	2.88011587
ENSG00000197785	ATAD3A	1378.80357	0.020116311	0.137300751	0.146512756	0.883516621	0.94171622	1470.834507	1490.551247	1250.213017	1278.515403	1449.213598	1333.493648
ENSG00000160075	SSU72	3140.617212	0.121686912	0.105994234	1.14805219	0.250947019	0.458298091	2877.285314	3069.101511	3167.974811	3089.893328	3404.118149	3235.33016
ENSG00000215014	NA	31.34648972	-0.620169897	0.461579865	-1.343580915	0.179083944	0.367370122	35.52204091	20.64174468	37.72646152	47.87783063	22.30989502	24.00096558
ENSG00000197530	MIB2	2207.42072	0.308418865	0.120131555	2.567342647	0.010248129	0.045236645	1990.344355	1992.471565	2056.092153	2140.316354	2339.750241	2725.549651
ENSG00000116128	BCL9	632.5676211	0.622827209	0.219353021	2.839382861	0.004520089	0.023808749	662.7080758	620.3387479	409.7512904	452.1795115	787.3533785	863.0747223
ENSG00000229022	RPL6P3	0.329589371	0.591402263	4.296195304	0.137657211	0.890511338	NA	0	0	1.047957265	0	0.929578959	0
ENSG00000174371	EXO1	149.7524819	0.607527255	0.229690695	2.644979829	0.008169579	0.037900833	130.9875259	97.77668531	137.2824017	143.6334919	204.507371	184.3274157
ENSG00000235990	RPL23AP20	0.309859653	2.298383222	4.207898145	0.546206952	0.584923688	NA	0	0	0	0	1.859157919	0
ENSG00000213026	NA	0.335997762	0.59141579	4.266920185	0.13860484	0.889762418	NA	0	1.086407615	0	0	0.929578959	0
ENSG00000197769	MAP1LC3C	18.63258186	-2.786542549	1.039916357	-2.679583344	0.007371385	0.035088497	5.550318893	4.345630458	48.20603417	46.10457764	2.788736878	4.800193116
ENSG00000162843	WDR64	0.856760344	-2.886353755	2.783391942	-1.036991489	0.299739824	NA	1.110063779	0	3.143871794	0.886626493	0	0
ENSG00000264720	MIR3117	0.35572748	-1.616163221	4.190840796	-0.38564176	0.699762001	NA	0	1.086407615	1.047957265	0	0	0
ENSG00000248458	NA	2.689329545	0.096826514	1.497151695	0.064673816	0.948433711	NA	0	1.086407615	3.143871794	6.206385452	1.859157919	3.840154493
ENSG00000152760	DYNLT5	9.341883728	1.896484258	0.974826816	1.945457621	0.051719926	0.153732115	3.330191336	5.432038073	0	10.63951792	24.16905294	12.4805021
ENSG00000152763	DNAI4	117.0741527	-0.344475248	0.235483945	-1.46283963	0.143511266	0.316563829	122.1070156	110.8135767	135.1864871	135.6538534	89.23958009	109.4444031
ENSG00000118473	SGIP1	468.7131835	-0.477688134	0.181661948	-2.629544266	0.00854994	0.03936292	585.0036113	579.0552586	433.8543075	471.6852943	363.4653731	379.2152562
ENSG00000286174	NA	5.684706669	0.353469349	0.98227514	0.359847597	0.718961107	0.852565805	11.10063779	2.172815229	3.143871794	4.433132465	5.577473756	7.680308986
ENSG00000229400	NA	5.5180739	-0.165174209	1.237327208	-0.133492748	0.893803699	0.946910722	2.220127557	7.604853302	4.191829058	8.866264931	10.22536855	0
ENSG00000225334	NA	20.97817687	-0.319908723	0.622175553	-0.514177585	0.607127838	0.779541969	29.97172202	34.76504367	8.383658116	16.84590337	17.66200023	18.24073384
ENSG00000286719	NA	0.154929827	1.312720627	4.32663089	0.303404811	0.76158138	NA	0	0	0	0	0.929578959	0
ENSG00000143815	LBR	958.9569363	-0.034673456	0.170776604	-0.203033997	0.83910846	0.919718274	851.4189181	834.361048	1058.436837	1121.582514	980.7058021	907.236499
ENSG00000185842	DNAH14	133.8437705	-0.54929018	0.292208877	-1.879786082	0.060137238	0.171607781	113.2265054	117.3320224	170.8170341	196.8310815	105.9720014	98.8839782
ENSG00000222046	DCDC2B	21.06487786	0.300563939	0.579115379	0.519005279	0.60375706	0.777060788	26.64153068	18.46892945	7.335700852	25.7121683	22.30989502	25.92104283
ENSG00000143479	DYRK3	869.5928958	-0.528177667	0.148669406	-3.552699104	0.0003813	0.003165142	873.6201937	889.7678363	1043.765435	1066.611671	652.5644294	691.2278087
ENSG00000120337	TNFSF18	837.4782972	-1.030030387	0.32607609	-3.15886512	0.001583848	0.010297595	664.9282033	618.1659327	1371.776059	1381.364076	475.0148482	513.6206634
ENSG00000212916	MAP10	83.83262768	-0.395895503	0.27829731	-1.422563169	0.154862827	0.333059381	79.92459205	79.30775586	93.26819654	111.7149381	71.57757987	67.20270363
ENSG00000117600	PLPPR4	1394.196713	-1.924009031	0.738089316	-2.606742827	0.009140799	0.041459215	822.5572599	800.6824119	2859.875375	2908.134897	484.3106378	489.6196979
ENSG00000119283	TRIM67	1.266824683	-0.59983788	2.179092008	-0.275269643	0.783109085	NA	0	1.086407615	1.047957265	3.546505972	0	1.920077247
ENSG00000254685	FPGT	196.160731	0.217300212	0.264426597	0.821778954	0.411202714	0.622922616	202.0316077	237.9232676	123.6589572	180.8718046	220.3102134	212.1685357
ENSG00000162398	CIMAP2	0.786469753	0.356147315	2.749407402	0.129536028	0.896933519	NA	0	1.086407615	0	1.773252986	1.859157919	0
ENSG00000163125	RPRD2	1512.559871	0.177680781	0.135201718	1.314190258	0.188782186	0.380486638	1626.243436	1468.823095	1329.857769	1372.497811	1570.988441	1706.948672
ENSG00000172410	INSL5	0.598243073	-0.538683507	3.598354978	-0.149702714	0.880999167	NA	0	0	0	2.659879479	0.929578959	0
ENSG00000196418	ZNF124	119.9108257	-0.226078538	0.249475	-0.90621721	0.364820896	0.579691877	99.90574007	124.9368757	141.4742307	137.4271064	96.67621177	119.0447893
ENSG00000263513	FAM72C	17.78876347	-0.153226914	0.516490528	-0.29666936	0.766718951	0.879878347	15.5408929	18.46892945	20.95914529	18.61915635	13.94368439	19.20077247
ENSG00000226029	LINC01772	39.90293575	0.634059642	0.357813417	1.772039872	0.076387939	0.203439055	35.52204091	34.76504367	27.24688888	37.23831271	58.56347444	46.08185392
ENSG00000206652	RNU1-1	0.484519197	1.577739128	3.683145542	0.428367304	0.668383725	NA	0	0	1.047957265	0	1.859157919	0
ENSG00000261135	NA	0.690034134	0.839493503	3.34397133	0.25104686	0.80177788	NA	2.220127557	0	0	0	0	1.920077247
ENSG00000285853	NA	0.18501063	-0.844481939	4.327995041	-0.195120819	0.845298364	NA	1.110063779	0	0	0	0	0
ENSG00000233421	LINC01783	1.653629129	0.299078459	1.692297609	0.176729233	0.859721077	NA	1.110063779	3.259222844	0	1.773252986	1.859157919	1.920077247
ENSG00000271732	NA	0.751090766	-0.928805123	3.39918801	-0.273243234	0.784666248	NA	0	0	0	3.546505972	0	0.960038623
ENSG00000186301	NA	68.19533745	0.708142048	0.339902719	2.083366822	0.0372178	0.121286991	56.6132527	52.1475655	52.39786323	63.8371075	63.21136923	120.9648665
ENSG00000187942	LDLRAD2	12.29075638	0.56606157	0.7078173	0.799728362	0.423868197	0.633259213	16.65095668	9.777668531	12.57548717	3.546505972	14.87326335	16.3206566
ENSG00000142798	HSPG2	15154.84177	0.710111164	0.122722902	5.786297053	7.20E-09	2.59E-07	12351.67966	12828.30111	12388.95078	12448.23596	22594.34618	18317.53693
ENSG00000228397	LINC01635	2.979710537	0.837800359	1.553388631	0.539337254	0.589654168	NA	6.660382671	0	1.047957265	1.773252986	7.436631674	0.960038623
ENSG00000218510	LINC00339	36.09331085	0.417276381	0.376172014	1.109270135	0.267313665	0.477766133	25.53146691	29.33300559	36.67850426	38.1249392	43.69021109	43.20173805
ENSG00000285752	NA	10.80478897	0.380659401	0.689043954	0.552445746	0.580642996	0.760317611	5.550318893	13.03689137	13.62344444	7.093011945	12.08452647	13.44054073
ENSG00000230068	NA	1.66843437	1.293770439	2.602041586	0.49721359	0.619038439	NA	0	0	0	4.433132465	5.577473756	0
ENSG00000271428	NA	1.208767231	-3.380108025	2.487060845	-1.359077335	0.174122084	NA	2.220127557	3.259222844	0	1.773252986	0	0
ENSG00000162552	WNT4	18.54794732	1.684318463	0.585982717	2.874348362	0.004048621	0.021868922	8.880510228	5.432038073	16.76731623	11.52614441	42.76063213	25.92104283
ENSG00000285873	NA	1.972117061	-0.098996803	1.626960468	-0.060847701	0.951480501	NA	0	4.345630458	1.047957265	2.659879479	1.859157919	1.920077247
ENSG00000196550	FAM72A	49.62730149	-0.1658546	0.330143603	-0.502371085	0.615406515	0.785362792	57.72331648	48.88834266	46.11011964	53.19758958	39.04231629	52.80212428
ENSG00000266028	SRGAP2	2697.046547	0.506677713	0.194244901	2.60844794	0.009095385	0.041320218	2792.920467	2743.179227	1910.426093	2015.302019	3100.145829	3620.305648
ENSG00000229509	NA	0.816017074	2.60839747	2.591081865	1.00668277	0.314087245	NA	0	1.086407615	0	0	0.929578959	2.88011587
ENSG00000263528	IKBKE	412.0434073	-0.26829723	0.149971561	-1.788987384	0.073616847	0.198098233	415.1638532	473.67372	444.3338802	414.0545723	374.6203206	350.4140975
ENSG00000162888	IKBKE-AS1	10.04451134	-0.592326727	0.72297149	-0.819294723	0.412618283	0.623891371	6.660382671	11.95048376	11.52752991	15.07265038	9.295789593	5.76023174
ENSG00000261000	NA	1.256647753	-3.453332492	2.889983697	-1.194931478	0.232113803	NA	2.220127557	0	0	5.319758958	0	0
ENSG00000266094	RASSF5	36.38176866	0.465206275	0.403248569	1.153646436	0.248645152	0.455765557	39.96229603	30.41941321	37.72646152	21.27903583	40.90147421	48.00193116
ENSG00000234981	RPL7AP20	0.898861848	-1.247738944	3.264350721	-0.38223189	0.70228937	NA	0	0	0	4.433132465	0	0.960038623
ENSG00000143486	EIF2D	1393.992196	0.356271864	0.120285132	2.961894427	0.003057526	0.017553019	1163.34684	1327.590105	1272.220119	1336.146125	1624.904021	1639.745969
ENSG00000236698	NA	23.99149559	-0.860987458	0.525551294	-1.638255805	0.101368343	0.248873399	26.64153068	15.2097066	34.58258973	36.35168622	15.80284231	15.36061797
ENSG00000058453	CROCC	950.356821	0.664036853	0.149277858	4.448327836	8.65E-06	0.000134372	862.5195559	878.9037602	738.8098715	702.2081825	1301.410543	1218.289013
ENSG00000207389	RNU1-4	0.147771082	-0.844481939	4.327995041	-0.195120819	0.845298364	NA	0	0	0	0.886626493	0	0
ENSG00000228549	LINC03126	10.87837081	1.753749449	0.815759855	2.149835442	0.031568234	0.107609648	5.550318893	5.432038073	5.239786323	7.979638438	6.507052715	34.56139044
ENSG00000143494	VASH2	19.5773654	0.020859736	0.667502983	0.031250401	0.975069846	0.988177943	22.20127557	4.345630458	22.00710255	29.25867427	20.4507371	19.20077247
ENSG00000215883	CYB5RL	200.342544	0.904047155	0.201639216	4.483488742	7.34E-06	0.000116376	167.6196306	156.4426965	137.2824017	159.5927688	254.7046348	326.4131319
ENSG00000162650	ATXN7L2	174.194465	-0.218437406	0.205612436	-1.062374487	0.288065711	0.500965259	166.5095668	162.9611422	192.8241367	208.3572259	158.0284231	156.4862956
ENSG00000120334	CENPL	388.6472364	0.0533895	0.209958226	0.2542863	0.799274383	0.897806931	369.6512382	285.7252026	425.4706494	453.9527645	402.5076894	394.5758742
ENSG00000162714	ZNF496	1626.411679	0.44223225	0.122679432	3.604779086	0.000312419	0.002681469	1531.888014	1306.94836	1520.585991	1451.407569	1964.200341	1983.439796
ENSG00000152061	RABGAP1L	607.348462	-0.428072558	0.156164119	-2.741171017	0.006122063	0.03023243	707.1106269	713.7698028	581.6162818	654.3303519	458.2824269	528.9812814
ENSG00000177414	UBE2U	0.160006437	1.336168064	4.324707576	0.308961482	0.757350827	NA	0	0	0	0	0	0.960038623
ENSG00000134256	CD101	0.689259544	-0.755624773	3.003682007	-0.251566168	0.801376411	NA	1.110063779	0	2.095914529	0	0.929578959	0
ENSG00000197084	LCE1C	4.279457838	-0.246408283	1.120977883	-0.219815472	0.826014869	NA	5.550318893	4.345630458	7.335700852	0.886626493	3.718315837	3.840154493
ENSG00000273213	H3-7	129.1787975	-0.00373997	0.26517115	-0.014103985	0.988747021	0.994249665	127.6573345	141.2329899	120.5150854	127.674215	95.74663281	162.2465273
ENSG00000135838	NPL	21.39361468	0.341441043	0.490508793	0.696095663	0.486368923	0.688143746	15.5408929	18.46892945	17.8152735	26.59879479	28.81694774	21.12084971
ENSG00000180198	RCC1	622.2995205	0.619608571	0.137305389	4.512631117	6.40E-06	0.000103953	532.8306137	574.7096281	494.6358288	509.8102335	840.3393792	781.4714393
ENSG00000186207	LCE5A	0.443313247	-1.96319339	4.299214577	-0.456640011	0.647929816	NA	0	0	0	2.659879479	0	0
ENSG00000169509	CRCT1	0.645857415	2.162255046	3.320809114	0.651122956	0.514967119	NA	0	1.086407615	0	0	2.788736878	0
ENSG00000185966	LCE3E	0.160006437	1.336168064	4.324707576	0.308961482	0.757350827	NA	0	0	0	0	0	0.960038623
ENSG00000092850	TEKT2	1.754925031	-3.914959135	2.341377357	-1.672075252	0.094509484	NA	6.660382671	0	2.095914529	1.773252986	0	0
ENSG00000116863	ADPRS	1149.420446	0.067595483	0.130324218	0.518671692	0.603989705	0.777067603	1211.079582	1061.420239	1129.697931	1123.355767	1269.804858	1101.164301
ENSG00000171812	COL8A2	267.4912791	1.215294446	0.230785413	5.265906681	1.39E-07	3.64E-06	163.1793754	204.2446315	229.5026409	146.2933714	480.592322	381.1353334
ENSG00000054116	TRAPPC3	1464.047062	-0.242862048	0.143792034	-1.688981241	0.091223025	0.231143969	1687.296943	1688.277433	1406.358649	1393.776847	1343.241596	1265.330905
ENSG00000116871	MAP7D1	9310.764107	-0.076723757	0.092552528	-0.828975272	0.4071184	0.618602315	9529.897538	9290.95792	9628.631346	9447.89191	9138.690749	8828.515179
ENSG00000160094	ZNF362	599.2401495	0.855268238	0.149147308	5.734386026	9.79E-09	3.37E-07	533.9406775	479.105758	421.2788203	453.9527645	843.1281161	864.0347609
ENSG00000270115	NA	3.21507893	0.924778169	1.179542831	0.784014064	0.433031858	NA	1.110063779	2.172815229	2.095914529	4.433132465	3.718315837	5.76023174
ENSG00000184389	A3GALT2	2.419228329	-0.47664578	1.450974548	-0.328500442	0.74253331	NA	5.550318893	2.172815229	2.095914529	0.886626493	0.929578959	2.88011587
ENSG00000225313	NA	191.2588906	-0.13099908	0.221274119	-0.592021698	0.553836059	0.740169605	163.1793754	175.9980336	215.8791965	232.2961412	170.1129496	190.0876474
ENSG00000284154	MIR3605	8.264818615	0.831805	0.850280568	0.978271209	0.327940206	0.543699393	4.440255114	4.345630458	9.431615381	7.979638438	18.59157919	4.800193116
ENSG00000222112	RN7SKP16	26.31883263	0.346331017	0.500257526	0.692305462	0.488745521	0.689930522	29.97172202	10.86407615	27.24688888	28.37204778	28.81694774	32.64131319
ENSG00000233246	NA	2.33406253	0.861248081	1.326437239	0.649294256	0.516148197	NA	2.220127557	2.172815229	2.095914529	0.886626493	2.788736878	3.840154493
ENSG00000197956	S100A6	39173.52006	-0.425156197	0.202542694	-2.09909421	0.035808597	0.118121832	48294.43475	51244.76077	38591.02627	33135.89193	36253.57941	27521.42721
ENSG00000196154	S100A4	17329.19546	-0.957567641	0.240270276	-3.985377045	6.74E-05	0.00075309	25461.53289	26104.20216	16665.66438	14455.55834	11094.52488	10193.6901
ENSG00000188015	S100A3	290.994499	0.611563391	0.20863132	2.931311513	0.003375341	0.018930229	310.817858	220.5407458	245.2219999	213.6769848	346.7329518	408.9764535
ENSG00000196754	S100A2	80.84953039	2.351555678	0.302541322	7.772676026	7.68E-15	7.97E-13	38.85223225	32.59222844	32.4866752	32.80518024	209.1552658	139.2056004
ENSG00000285867	NA	281.6209809	0.148509225	0.232766819	0.638017161	0.523462509	0.71797691	290.83671	336.7863605	228.4546837	231.4095147	254.7046348	347.5339816
ENSG00000188643	S100A16	9764.237223	-0.239448998	0.156664279	-1.528421151	0.126408007	0.290011966	11383.70405	11681.05467	9354.066543	8736.817463	9044.803274	8384.977336
ENSG00000189334	S100A14	2.540248175	-1.121956391	1.503505116	-0.746227186	0.455530189	NA	1.110063779	2.172815229	7.335700852	1.773252986	0.929578959	1.920077247
ENSG00000189171	S100A13	1277.600376	-0.532745757	0.211939839	-2.513665009	0.011948387	0.051052266	1715.048538	1677.413357	1235.541615	1069.271551	1017.88896	950.438237
ENSG00000271853	NA	1.433772994	-3.645152812	2.464740307	-1.478919626	0.139161797	NA	1.110063779	2.172815229	0	5.319758958	0	0
ENSG00000160678	S100A1	29.27965076	-0.518135148	0.578695526	-0.895350189	0.370599919	0.584477858	52.17299759	39.11067412	11.52752991	27.48542129	21.38031606	24.00096558
ENSG00000272030	NA	4.749905884	-0.451082578	1.128422283	-0.399746252	0.689343422	0.834898486	8.880510228	6.518445687	1.047957265	4.433132465	1.859157919	5.76023174
ENSG00000143553	SNAPIN	646.7729272	0.259176377	0.176876944	1.465292033	0.142841259	0.315715159	681.57916	690.9552429	553.3214357	502.7172216	717.6349566	734.4295468
ENSG00000214193	SH3D21	646.9739854	-1.103552118	0.198607907	-5.556435974	2.75E-08	8.61E-07	860.2994283	922.3600648	658.1171621	708.414568	317.9160041	414.7366852
ENSG00000286379	NA	28.99866862	0.47070661	0.513038649	0.917487621	0.358887177	0.57383349	42.18242358	28.24659798	15.71935897	16.84590337	30.67610566	40.32162218
ENSG00000196182	STK40	1446.024695	-0.319241369	0.135103182	-2.36294485	0.018130367	0.070253851	1448.633231	1411.243491	1663.108179	1670.404313	1198.227279	1284.531678
ENSG00000181817	LSM10	1063.780495	0.149860201	0.122406456	1.224283467	0.220845312	0.42257799	1067.881355	1049.469756	1030.141991	958.443239	1186.142752	1090.603876
ENSG00000116885	OSCP1	134.6842667	0.217563357	0.246215612	0.883629414	0.376896296	0.590499721	138.7579723	153.1834737	99.55594013	119.6945766	138.5072649	158.4063728
ENSG00000116898	MRPS15	1164.185587	0.092197893	0.149135211	0.618216804	0.536432435	0.727865991	1158.906585	1270.010501	1113.978572	1014.300708	1319.072543	1108.84461
ENSG00000232237	ASCL5	6.371755112	-0.068256179	0.902156135	-0.075658943	0.939690441	0.970942235	4.440255114	11.95048376	4.191829058	5.319758958	4.647894797	7.680308986
ENSG00000225857	NA	1.34585161	0.115394445	1.889711465	0.061064584	0.951307774	NA	1.110063779	3.259222844	0	0.886626493	1.859157919	0.960038623
ENSG00000243155	NA	6.239607939	0.110302787	0.968887878	0.113844738	0.909360873	0.95494197	2.220127557	3.259222844	6.287743587	12.4127709	5.577473756	7.680308986
ENSG00000232586	KIAA1614-AS1	7.152123152	-0.156829833	0.87188552	-0.17987434	0.85725122	0.928399899	3.330191336	8.691260917	10.47957265	7.093011945	3.718315837	9.600386233
ENSG00000251520	NA	5.088468302	0.60459494	0.937278678	0.645053552	0.518892482	0.714265972	4.440255114	2.172815229	6.287743587	4.433132465	7.436631674	5.76023174
ENSG00000270711	NA	2.967846581	-0.076639925	1.47095431	-0.052102179	0.958447277	NA	2.220127557	4.345630458	1.047957265	4.433132465	0	5.76023174
ENSG00000135823	STX6	1539.681306	-0.055815518	0.127496993	-0.437779091	0.661546429	0.817230957	1505.246484	1413.416307	1640.053119	1678.383951	1526.368651	1474.619325
ENSG00000237292	LINC01732	7.063468553	1.612118486	0.929157563	1.73503241	0.082735065	0.215228605	6.660382671	1.086407615	7.335700852	1.773252986	12.08452647	13.44054073
ENSG00000153029	MR1	924.2268931	-0.232948282	0.131321121	-1.773882837	0.076082532	0.20286978	950.2145944	928.8785105	1044.813393	966.4228775	881.2408534	773.7911303
ENSG00000117500	TMED5	2906.797844	-0.390647804	0.109055024	-3.58211652	0.000340822	0.002883019	3091.527623	3178.82868	3083.090272	3271.651759	2281.186766	2534.501965
ENSG00000223745	NA	466.6244007	-0.609420936	0.187925478	-3.242886188	0.001183255	0.008075237	496.198509	480.1921656	585.8081109	546.1619197	288.1694774	403.2162218
ENSG00000229567	NA	2.214386844	-0.901049103	1.691814815	-0.532593222	0.594315195	NA	0	1.086407615	3.143871794	6.206385452	0.929578959	1.920077247
ENSG00000122483	CCDC18	206.7230718	0.522282654	0.196223013	2.661678901	0.007775201	0.03650478	178.7202683	180.343664	154.0497179	208.3572259	250.0567401	268.8108145
ENSG00000274386	TMEM269	6.788359298	-0.923503984	0.948547698	-0.973597834	0.330256262	0.545887405	14.43082912	7.604853302	3.143871794	7.093011945	5.577473756	2.88011587
ENSG00000177868	SVBP	172.7217223	0.092438796	0.19996971	0.462263992	0.643892018	0.804625394	168.7296943	161.8747346	168.7211196	176.4386721	158.958002	201.6081109
ENSG00000120370	GORAB	565.29088	-0.479504972	0.155620512	-3.081245303	0.002061367	0.012818855	617.1954608	538.8581768	652.8773758	687.1355321	440.6204267	455.0583074
ENSG00000240553	NA	0.181067936	-0.844481939	4.327995041	-0.195120819	0.845298364	NA	0	1.086407615	0	0	0	0
ENSG00000266802	NA	0.349319088	-1.609572039	4.322607832	-0.372361339	0.709623835	NA	0	0	2.095914529	0	0	0
ENSG00000229010	NA	0.728214437	-2.639881474	3.366455388	-0.784172421	0.432938945	NA	1.110063779	3.259222844	0	0	0	0
ENSG00000206935	RNU6-514P	0.37002126	-1.634318053	4.32166087	-0.378168973	0.705305073	NA	2.220127557	0	0	0	0	0
ENSG00000252578	RNU6-135P	0.154929827	1.312720627	4.32663089	0.303404811	0.76158138	NA	0	0	0	0	0.929578959	0
ENSG00000004487	KDM1A	2187.573646	-0.034255348	0.119977278	-0.285515293	0.77524939	0.884618433	2237.888577	2344.467632	2103.25023	2134.109969	2286.76424	2018.961225
ENSG00000196734	LCE1B	2.272814953	2.705738707	1.854467656	1.459037961	0.14455466	NA	0	3.259222844	0	0	5.577473756	4.800193116
ENSG00000163206	SMCP	4.484617879	2.005844023	1.198120983	1.674158162	0.094099519	NA	3.330191336	1.086407615	0	4.433132465	5.577473756	12.4805021
ENSG00000163207	IVL	28.24983665	0.134495301	0.498898574	0.269584457	0.787479959	0.890923913	16.65095668	20.64174468	35.63054699	36.35168622	37.18315837	23.04092696
ENSG00000184148	SPRR4	0.147771082	-0.844481939	4.327995041	-0.195120819	0.845298364	NA	0	0	0	0.886626493	0	0
ENSG00000163209	SPRR3	1.456042823	3.613974535	2.197226992	1.644788885	0.100013355	NA	0	1.086407615	0	0	0.929578959	6.720270363
ENSG00000163216	SPRR2D	1.287166999	1.616345994	1.87820523	0.860580073	0.389469365	NA	1.110063779	0	1.047957265	0.886626493	3.718315837	0.960038623
ENSG00000241794	SPRR2A	0.517792342	-2.157235049	3.699822724	-0.583064436	0.559849924	NA	2.220127557	0	0	0.886626493	0	0
ENSG00000203785	SPRR2E	0.147771082	-0.844481939	4.327995041	-0.195120819	0.845298364	NA	0	0	0	0.886626493	0	0
ENSG00000162706	CADM3	4.685031441	2.263387994	1.245340422	1.817485367	0.069142827	0.189332543	1.110063779	0	6.287743587	0.886626493	10.22536855	9.600386233
ENSG00000225315	NA	0.339940456	0.591424066	4.249318744	0.139180914	0.88930719	NA	1.110063779	0	0	0	0.929578959	0
ENSG00000142677	IL22RA1	4.959197114	-0.840500709	1.170159698	-0.718278633	0.472585502	0.676903637	4.440255114	2.172815229	4.191829058	12.4127709	5.577473756	0.960038623
ENSG00000185436	IFNLR1	1.749340863	3.920263746	1.932252316	2.028857056	0.042472852	NA	0	0	1.047957265	0	4.647894797	4.800193116
ENSG00000232298	NA	1.119468335	3.183291615	2.259219531	1.409022705	0.158828455	NA	0	0	1.047957265	0	2.788736878	2.88011587
ENSG00000163435	ELF3	13.47717572	-2.733534441	0.904373126	-3.022573718	0.00250635	0.01495776	8.880510228	9.777668531	27.24688888	29.25867427	1.859157919	3.840154493
ENSG00000133067	LGR6	20.58208748	0.50277879	0.610303574	0.823817541	0.410043239	0.621885905	9.990574007	13.03689137	31.43871794	17.73252986	16.73242127	34.56139044
ENSG00000143851	PTPN7	0.534329718	-2.197169379	3.669573211	-0.598753384	0.549337352	NA	1.110063779	0	2.095914529	0	0	0
ENSG00000116991	SIPA1L2	450.9714744	-0.219934276	0.232147312	-0.947391012	0.34343957	0.559572092	399.6229603	362.8601433	521.8827177	608.2257743	436.9021109	376.3351403
ENSG00000116350	SRSF4	2617.195433	0.3734256	0.106878207	3.493935858	0.000475955	0.003800203	2415.498782	2374.887045	2303.410067	2436.449603	3226.568568	2946.358535
ENSG00000117501	MROH9	0.181067936	-0.844481939	4.327995041	-0.195120819	0.845298364	NA	0	1.086407615	0	0	0	0
ENSG00000007933	FMO3	0.683985069	-0.716453331	3.488482436	-0.205376792	0.837277751	NA	0	0	3.143871794	0	0	0.960038623
ENSG00000094963	FMO2	0.930491303	1.953787684	2.548629037	0.7666034	0.443317354	NA	0	0	0	1.773252986	0.929578959	2.88011587
ENSG00000187800	PEAR1	2136.767459	0.678424907	0.188275606	3.603360629	0.000314129	0.002690356	2012.54563	1991.385158	1561.456324	1556.916122	2388.088346	3310.213173
ENSG00000132694	ARHGEF11	2429.908922	0.211961104	0.123749595	1.712822607	0.08674518	0.222678048	2391.077379	2419.429758	2064.475811	2357.539845	2563.77877	2783.151969
ENSG00000237842	NA	4.116261275	0.985981344	1.095185769	0.900286848	0.367967618	NA	1.110063779	3.259222844	6.287743587	1.773252986	6.507052715	5.76023174
ENSG00000224520	KRT8P45	1.546794478	-0.938818579	2.053421555	-0.457197197	0.647529313	NA	3.330191336	0	3.143871794	0.886626493	0	1.920077247
ENSG00000253831	ETV3L	0.18501063	-0.844481939	4.327995041	-0.195120819	0.845298364	NA	1.110063779	0	0	0	0	0
ENSG00000117036	ETV3	1267.596708	-0.203985612	0.134000829	-1.522271276	0.127941122	0.292250326	1359.828129	1223.294974	1241.829358	1478.006364	1158.255383	1144.366039
ENSG00000235700	CYCSP52	1.502258432	0.526198345	1.808568443	0.290947432	0.771091524	NA	3.330191336	0	1.047957265	0.886626493	2.788736878	0.960038623
ENSG00000224834	NA	0.362135872	-1.634318053	4.32166087	-0.378168973	0.705305073	NA	0	2.172815229	0	0	0	0
ENSG00000142698	C1orf94	19.4529473	-1.286363842	0.624640077	-2.05936809	0.03945899	0.126258185	25.53146691	17.38252183	39.82237605	14.18602389	11.15494751	8.640347609
ENSG00000121904	CSMD2	1471.606602	0.310831691	0.198728476	1.564102424	0.117793517	0.276391596	1627.353499	1530.748329	1042.717478	1249.256729	1545.889809	1833.67377
ENSG00000163344	PMVK	444.8089006	-0.047793668	0.179653922	-0.266031864	0.790214669	0.892204928	465.1167232	506.2659484	448.5257092	379.476139	478.733164	390.7357197
ENSG00000270361	NA	0.147771082	-0.844481939	4.327995041	-0.195120819	0.845298364	NA	0	0	0	0.886626493	0	0
ENSG00000163346	PBXIP1	4424.983247	-0.476202091	0.182219345	-2.613345427	0.008966063	0.040863176	4146.088213	4145.731457	5787.867972	5450.093053	3799.189207	3220.929581
ENSG00000268154	NA	1.157818091	1.307921982	2.447144567	0.534468621	0.593017354	NA	2.220127557	0	0	0.886626493	0	3.840154493
ENSG00000163348	PYGO2	1210.958365	0.343942968	0.159507362	2.156282711	0.031061596	0.106392377	1279.903537	1197.221191	963.0727261	1005.434443	1450.143177	1369.975115
ENSG00000271380	NA	7.142370633	1.160264729	0.861539713	1.34673389	0.178065953	0.366290805	5.550318893	1.086407615	7.335700852	6.206385452	11.15494751	11.52046348
ENSG00000160691	SHC1	19756.88375	-1.086344844	0.160203086	-6.781048176	1.19E-11	6.93E-10	26664.84202	27553.46992	20450.88602	21279.03583	11558.38478	11034.68394
ENSG00000173207	CKS1B	496.3493678	0.672636775	0.186370253	3.609142356	0.000307211	0.002644749	347.4499627	366.1193661	451.669581	491.1910772	683.2405351	638.4256845
ENSG00000264349	MIR4258	4.936187656	-0.777318838	1.076262693	-0.722238951	0.47014758	0.674867411	4.440255114	7.604853302	7.335700852	3.546505972	0.929578959	5.76023174
ENSG00000160688	FLAD1	873.1109655	-0.280978783	0.141499671	-1.985720401	0.047064378	0.143710834	893.6013417	978.8532607	851.989256	986.8152868	820.8182211	706.5884267
ENSG00000160685	ZBTB7B	2310.528375	0.625660178	0.105627711	5.92325792	3.16E-09	1.24E-07	2064.718628	1891.435657	1957.58417	1912.453346	3009.97667	3027.001779
ENSG00000163354	DCST2	9.536830903	0.304570206	0.692006834	0.440126009	0.659845845	0.815939732	9.990574007	10.86407615	8.383658116	6.206385452	9.295789593	12.4805021
ENSG00000163357	DCST1	6.650125281	-0.008765168	1.145042799	-0.007654883	0.993892347	0.99725121	0	10.86407615	4.191829058	11.52614441	3.718315837	9.600386233
ENSG00000232093	DCST1-AS1	7.80257825	-0.642876938	0.86069424	-0.74692836	0.455106806	0.662200181	9.990574007	3.259222844	11.52752991	10.63951792	3.718315837	7.680308986
[truncated: 33,954 more rows]
